# Supplementary material for: Solvent-non-solvent rapid-injection for preparing nanostructured materials from micelles to hydrogels
Source: Nat Commun. 2019 Aug 26;10:3855. doi: 10.1038/s41467-019-11804-7 (PMC6710291; doi:10.1038/s41467-019-11804-7)
Supplement: Supplementary file 8 — Source Data [file 41467_2019_11804_MOESM8_ESM.xlsx]

## Sheet: Figure 2e
Figure 2e	DLS plots of the colloidal micelles and microgels formed when SOS(8-65-8) polymer solutions near the overlap concentration are injected into water.
	Hydrodynamic Diameter (nm)	c/c* = 0.06	c/c* = 0.5	c/c* = 1.3	c/c* = 1.6	c/c* = 3.3
	0.4	0	0	0	0	0
	0.463	0	0	0	0	0
	0.536	0	0	0	0	0
	0.621	0	0	0	0	0
	0.719	0	0	0	0	0
	0.833	0	0	0	0	0
	0.965	0	0	0	0	0
	1.117	0	0	0	0	0
	1.294	0	0	0	0	0
	1.499	0	0	0	0	0
	1.736	0	0	0	0	0
	2.01	0	0	0	0	0
	2.328	0	0	0	0	0
	2.696	0	0	0	0	0
	3.122	0	0	0	0	0
	3.615	0	0	0	0	0
	4.187	0	0	0	0	0
	4.849	0	0	0	0	0
	5.615	0	0	0	0	0
	6.503	0	0	0	0	0
	7.531	0	0	0	0	0
	8.721	0	0	0	0	0
	10.1	0	0	0	0	0
	11.696	0	0	0	0	0
	13.545	0	0	0	0	0
	15.686	0	0	0	0	0
	18.166	0	0	0	0	0
	21.037	0	0	0	0	0
	24.363	0	0	0	0	0
	28.214	0	0	0	0	0
	32.674	0	0	0	0.098	0
	37.84	0	0	0	0.149	0
	43.821	0	0	0	0.086	0
	50.748	0	0	0	0.061	0
	58.771	0	0	0.323	0.281	0.133
	68.061	0	0	1.337	0.833	0.973
	78.82	0	0	2.594	1.615	2.256
	91.28	0	0	3.474	2.397	3.437
	105.709	1.105	0	3.599	2.94	4.062
	122.42	5.301	0.268	2.994	3.119	3.947
	141.772	10.85	1.421	2.035	2.978	3.199
	164.183	15.385	3.458	1.269	2.714	2.133
	190.137	17.333	6.03	1.195	2.6	1.143
	220.194	16.305	8.648	2.082	2.88	0.58
	255.002	12.934	10.842	3.882	3.684	0.666
	295.312	8.45	12.251	6.248	4.975	1.45
	341.995	4.207	12.677	8.633	6.554	2.823
	396.058	1.253	12.094	10.451	8.11	4.549
	458.666	0	10.638	11.237	9.3	6.333
	531.172	0	8.568	10.774	9.833	7.878
	615.139	0	6.219	9.149	9.545	8.941
	712.379	0	3.943	6.738	8.443	9.366
	824.992	0	2.054	4.112	6.707	9.105
	955.406	0	0.763	1.873	4.658	8.217
	1106.43	0	0.127	0.472	2.681	6.848
	1281.34	0	0	0	1.139	5.209
	1483.89	0	0	0	0.254	3.534
	1718.47	0	0	0	0	2.047
	1990.12	0	0	0	0	0.922
	2304.72	0	0	0	0	0.249
	2669.04	0	0	0	0	0
	3090.96	0	0	0	0	0
	3579.58	0	0	0	0	0
	4145.44	0	0	0	0	0
	4800.75	0	0	0	0	0
	5559.64	0	0	0	0	0
	6438.51	0	0	0	0	0
	7456.3	0	0	0	0	0
	8634.99	0	0	0	0	0
	10000	0	0	0	0	0

## Sheet: Figure 2f
Figure 2f	viscosity data of different triblock copolymers in the work
		SOS(8-65-8)			IOI(17-53-17)			BOB(31-70-31)			SOS(69-156-69)
	Concentration [wt.%]	Specific visocsity [dim.]		Concentration [wt.%]	Specific visocsity [dim.]		Concentration [wt.%]	Specific visocsity [dim.]		Concentration [wt.%]	Specific visocsity [dim.]
	0.1	0.05739		0.2	0.24342		0.05	0.17325		0.05	0.09354
	0.2	0.12477		0.6	0.72807		0.1	0.33553		0.25	0.4435
	0.5	0.26695		1	1.25877		0.2	0.4364		0.5	0.90589
	0.8	0.77605		1.5	2.15789		0.25	0.72588		1	3.40351
	1	0.8945		2.5	4.10965		0.5	2.09211		2	6.01555
	2	2.56659		4	8.40789		1	4.89912		5	44.4904
	3	4.78748		6	16.8728		2.5	8.03509		6	128.399
	5	15.1869		10	54.0439		5	27.5088		8	688.443
	7	40.4992		15	327.947		7	99.2193		10	833.417
	10	157.235		18	994.614		8	121.368
							9	233.649

## Sheet: Figure 3c
Figure 3c	Experimental and simulated SAXS scattering profiles for hydrogel samples using 10 wt% BOB(31-70-31) and 15 wt% IOI(17-53-17) THF solutions.
	q(A-1)	BOB(31-70-31) experimental	q(A-1)	BOB(31-70-31) fitted	q(A-1)	IOI(17-53-17) experimental	q(A-1)	IOI(17-53-17) fitted
	0.00306	318.091	0.004	4.74724	0.00306	29772.6	0.004	32.0901
	0.00334	124.647	0.0045	6.11212	0.00334	13344.7	0.0045	34.2224
	0.00362	26.7282	0.005	8.23508	0.00362	4016.42	0.005	36.819
	0.0039	6.96232	0.0055	11.64	0.0039	1812.95	0.0055	39.9813
	0.00418	3.58686	0.006	17.133	0.00418	1166.61	0.006	43.8433
	0.00445	3.05095	0.0065	25.2711	0.00445	840.276	0.0065	48.583
	0.00473	3.48919	0.007	33.6716	0.00473	647.898	0.007	54.4397
	0.00501	3.55525	0.0075	35.3051	0.00501	505.996	0.0075	61.739
	0.00529	5.46564	0.008	28.9691	0.00529	391.282	0.008	70.9284
	0.00557	8.32336	0.0085	21.2944	0.00557	312.333	0.0085	82.6308
	0.00585	10.5309	0.009	15.6243	0.00585	270.448	0.009	97.7205
	0.00612	15.0032	0.0095	11.9289	0.00612	214.083	0.0095	117.43
	0.0064	18.6024	0.01	9.55526	0.0064	173.746	0.01	143.486
	0.00668	22.9488	0.0105	8.00535	0.00668	168.953	0.0105	178.24
	0.00696	25.1794	0.011	6.96863	0.00696	132.121	0.011	224.646
	0.00724	26.1893	0.0115	6.25206	0.00724	114.256	0.0115	285.646
	0.00752	26.1958	0.012	5.72483	0.00752	99.918	0.012	361.981
	0.00779	24.7534	0.0125	5.28498	0.00779	93.567	0.0125	447.216
	0.00807	22.5267	0.013	4.84401	0.00807	75.2829	0.013	522.033
	0.00835	19.4488	0.0135	4.33105	0.00835	70.2199	0.0135	558.418
	0.00863	16.2867	0.014	3.71477	0.00863	75.9004	0.014	541.074
	0.00891	13.4872	0.0145	3.02323	0.00891	81.3247	0.0145	482.419
	0.00919	11.1644	0.015	2.33081	0.00919	84.9213	0.015	408.472
	0.00946	9.65236	0.0155	1.71352	0.00946	85.9848	0.0155	338.474
	0.00974	8.14967	0.016	1.21308	0.00974	95.8744	0.016	280.144
	0.01002	7.83518	0.0165	0.83362	0.01002	102.185	0.0165	234.207
	0.0103	7.31276	0.017	0.55781	0.0103	132.203	0.017	198.8
	0.01058	6.97197	0.0175	0.36252	0.01058	145.835	0.0175	171.63
	0.01086	7.32642	0.018	0.22708	0.01086	186.739	0.018	150.715
	0.01113	7.21703	0.0185	0.13581	0.01113	207.915	0.0185	134.516
	0.01141	7.28932	0.019	0.07785	0.01141	247.762	0.019	121.887
	0.01169	7.12841	0.0195	0.04602	0.01169	277.695	0.0195	111.985
	0.01197	7.16619	0.02	0.03545	0.01197	322.636	0.02	104.181
	0.01225	7.10447	0.0205	0.04222	0.01225	344.926	0.0205	98.0012
	0.01253	6.70452	0.021	0.06222	0.01253	388.622	0.021	93.0728
	0.0128	6.39019	0.0215	0.09072	0.0128	410.203	0.0215	89.091
	0.01308	5.93238	0.022	0.12263	0.01308	413.167	0.022	85.7901
	0.01336	5.05367	0.0225	0.15346	0.01336	429.803	0.0225	82.9242
	0.01364	4.63152	0.023	0.18018	0.01364	424.167	0.023	80.2545
	0.01392	4.21256	0.0235	0.2014	0.01392	427.343	0.0235	77.5454
	0.0142	3.69297	0.024	0.21702	0.0142	393.119	0.024	74.5713
	0.01447	3.07235	0.0245	0.2276	0.01447	384.364	0.0245	71.1365
	0.01475	2.70628	0.025	0.23388	0.01475	344.227	0.025	67.1038
	0.01503	2.28137	0.0255	0.23641	0.01503	317.81	0.0255	62.4252
	0.01531	1.91804	0.026	0.23541	0.01531	276.974	0.026	57.1613
	0.01559	1.68237	0.0265	0.23083	0.01559	254.834	0.0265	51.4745
	0.01587	1.4689	0.027	0.22244	0.01587	220.825	0.027	45.5973
	0.01614	1.23844	0.0275	0.21003	0.01614	202.701	0.0275	39.7821
	0.01642	1.00386	0.028	0.19367	0.01642	169.852	0.028	34.2535
	0.0167	0.83538	0.0285	0.17389	0.0167	158.254	0.0285	29.176
	0.01698	0.70453	0.029	0.15172	0.01698	144.927	0.029	24.6442
	0.01726	0.58108	0.0295	0.12855	0.01726	127.657	0.0295	20.6903
	0.01754	0.5822	0.03	0.1058	0.01754	118.522	0.03	17.2992
	0.01781	0.42024	0.0305	0.08469	0.01781	111.893	0.0305	14.4271
	0.01809	0.36078	0.031	0.06604	0.01809	107.859	0.031	12.0157
	0.01837	0.27471	0.0315	0.05025	0.01837	105.75	0.0315	10.003
	0.01865	0.22167	0.032	0.03743	0.01865	99.4361	0.032	8.32962
	0.01893	0.17155	0.0325	0.02747	0.01893	100.963	0.0325	6.94213
	0.01921	0.19877	0.033	0.02014	0.01921	97.6084	0.033	5.79451
	0.01948	0.12104	0.0335	0.01523	0.01948	92.4784	0.0335	4.84818
	0.01976	0.10134	0.034	0.01248	0.01976	94.1308	0.034	4.0715
	0.02004	0.06668	0.0345	0.01163	0.02004	95.7742	0.0345	3.43891
	0.02032	0.11356	0.035	0.01239	0.02032	101.2	0.035	2.92996
	0.0206	0.13739	0.0355	0.01443	0.0206	97.2379	0.0355	2.52834
	0.02088	0.14921	0.036	0.01737	0.02088	96.5151	0.036	2.2209
	0.02115	0.11876	0.0365	0.02082	0.02115	97.1585	0.0365	1.99678
	0.02143	0.10689	0.037	0.02441	0.02143	94.9976	0.037	1.84648
	0.02171	0.14223	0.0375	0.02783	0.02171	94.4942	0.0375	1.76116
	0.02199	0.16036	0.038	0.03086	0.02199	97.0562	0.038	1.73203
	0.02227	0.12835	0.0385	0.03336	0.02227	89.1636	0.0385	1.74996
	0.02255	0.20173	0.039	0.03527	0.02255	90.0828	0.039	1.80547
	0.02282	0.19754	0.0395	0.03655	0.02282	90.653	0.0395	1.88891
	0.0231	0.18691	0.04	0.03719	0.0231	85.3614	0.04	1.99085
	0.02338	0.17248	0.0405	0.0372	0.02338	78.716	0.0405	2.10268
	0.02366	0.2521	0.041	0.03658	0.02366	80.4967	0.041	2.21705
	0.02394	0.19821	0.0415	0.03534	0.02394	77.8367	0.0415	2.32818
	0.02422	0.1938	0.042	0.0335	0.02422	75.2137	0.042	2.43197
	0.02449	0.20878	0.0425	0.03114	0.02449	67.6946	0.0425	2.52592
	0.02477	0.17706	0.043	0.02835	0.02477	65.3227	0.043	2.60885
	0.02505	0.19589	0.0435	0.02527	0.02505	67.4506	0.0435	2.68058
	0.02533	0.29876	0.044	0.02207	0.02533	64.5308	0.044	2.74157
	0.02561	0.22328	0.0445	0.0189	0.02561	56.2854	0.0445	2.79264
	0.02589	0.14683	0.045	0.01591	0.02589	52.7196	0.045	2.83471
	0.02616	0.21561	0.0455	0.01322	0.02616	50.7605	0.0455	2.86857
	0.02644	0.25018	0.046	0.01089	0.02644	46.0385	0.046	2.89484
	0.02672	0.29677	0.0465	0.00898	0.02672	46.1022	0.0465	2.9138
	0.027	0.25228	0.047	0.00748	0.027	39.5714	0.047	2.9254
	0.02728	0.27531	0.0475	0.0064	0.02728	38.6984	0.0475	2.92927
	0.02756	0.21168	0.048	0.00571	0.02756	35.444	0.048	2.92472
	0.02784	0.20616	0.0485	0.00538	0.02784	30.6662	0.0485	2.9108
	0.02811	0.23065	0.049	0.00536	0.02811	29.1599	0.049	2.88642
	0.02839	0.17412	0.0495	0.00559	0.02839	27.2957	0.0495	2.85045
	0.02867	0.18573	0.05	0.00603	0.02867	26.4442	0.05	2.80189
	0.02895	0.17177	0.0505	0.0066	0.02895	23.7088	0.0505	2.74
	0.02923	0.13266	0.051	0.00723	0.02923	23.0131	0.051	2.66446
	0.02951	0.12298	0.0515	0.00787	0.02951	17.8548	0.0515	2.5755
	0.02978	0.08761	0.052	0.00846	0.02978	16.077	0.052	2.47399
	0.03006	0.1337	0.0525	0.00897	0.03006	17.162	0.0525	2.3614
	0.03034	0.10574	0.053	0.00938	0.03034	16.0149	0.053	2.23974
	0.03062	0.10868	0.0535	0.00966	0.03062	14.491	0.0535	2.11145
	0.0309	0.08023	0.054	0.00981	0.0309	13.5506	0.054	1.9792
	0.03118	0.10797	0.0545	0.00982	0.03118	13.0526	0.0545	1.84567
	0.03145	0.06463	0.055	0.00971	0.03145	10.1802	0.055	1.7134
	0.03173	0.04125	0.0555	0.00946	0.03173	12.6606	0.0555	1.58464
	0.03201	0.029	0.056	0.0091	0.03201	9.23417	0.056	1.46124
	0.03229	0.04024	0.0565	0.00863	0.03229	8.96726	0.0565	1.34463
	0.03257	0.03815	0.057	0.00807	0.03257	10.6128	0.057	1.23579
	0.03285	0.01178	0.0575	0.00745	0.03285	7.28598	0.0575	1.13532
	0.03312	0.01522	0.058	0.00678	0.03312	6.41722	0.058	1.04351
	0.0334	0.02499	0.0585	0.00611	0.0334	6.91311	0.0585	0.96034
	0.03368	0.00548	0.059	0.00546	0.03368	7.06257	0.059	0.88561
	0.03396	0.01618	0.0595	0.00486	0.03396	6.29229	0.0595	0.81898
	0.03424	0.02943	0.06	0.00432	0.03424	5.67083	0.06	0.76
	0.03452	0.01461	0.0605	0.00386	0.03452	5.27419	0.0605	0.70817
	0.03479	0.01492	0.061	0.00349	0.03479	4.45592	0.061	0.66297
	0.03507	0.01098	0.0615	0.0032	0.03507	5.26541	0.0615	0.62384
	0.03535	0.00873	0.062	0.003	0.03535	5.02105	0.062	0.59025
	0.03563	0.00108	0.0625	0.00287	0.03563	4.79645	0.0625	0.56166
	0.03591	0.00697	0.063	0.00282	0.03591	3.6725	0.063	0.53755
	0.03619	0.01625	0.0635	0.00283	0.03619	4.23078	0.0635	0.51741
	0.03646	0.00723	0.064	0.00287	0.03646	4.2271	0.064	0.50072
	0.03674	0.0101	0.0645	0.00295	0.03674	3.75351	0.0645	0.48702
	0.03702	0.03032	0.065	0.00305	0.03702	3.30122	0.065	0.47583
	0.0373	0.01647	0.0655	0.00315	0.0373	2.85676	0.0655	0.46671
	0.03758	0.00299	0.066	0.00324	0.03758	3.08036	0.066	0.45927
	0.03786	0.01633	0.0665	0.00332	0.03786	2.80991	0.0665	0.45313
	0.03813	--	0.067	0.00337	0.03813	5.16836	0.067	0.44797
	0.03841	0.01555	0.0675	0.0034	0.03841	4.9331	0.0675	0.44352
	0.03869	0.03559	0.068	0.0034	0.03869	4.24059	0.068	0.43956
	0.03897	0.01018	0.0685	0.00338	0.03897	4.6279	0.0685	0.43591
	0.03925	0.00366	0.069	0.00333	0.03925	3.25542	0.069	0.43245
	0.03953	0.00269	0.0695	0.00325	0.03953	3.64608	0.0695	0.42908
	0.0398	0.00172	0.07	0.00315	0.0398	4.65678	0.07	0.42573
	0.04008	0.00832	0.0705	0.00304	0.04008	2.48241	0.0705	0.42236
	0.04036	0.0042	0.071	0.00291	0.04036	3.69888	0.071	0.41894
	0.04064	0.01111	0.0715	0.00277	0.04064	4.56192	0.0715	0.41544
	0.04092	0.02335	0.072	0.00262	0.04092	4.91429	0.072	0.41184
	0.04119	0.00986	0.0725	0.00247	0.04119	3.43933	0.0725	0.40811
	0.04147	0.00721	0.073	0.00232	0.04147	3.90657	0.073	0.40422
	0.04175	0.00549	0.0735	0.00218	0.04175	4.072	0.0735	0.40011
	0.04203	0.03344	0.074	0.00205	0.04203	4.54391	0.074	0.39575
	0.04231	--	0.0745	0.00194	0.04231	5.05485	0.0745	0.39107
	0.04259	--	0.075	0.00184	0.04259	4.36922	0.075	0.38601
	0.04286	0.00768	0.0755	0.00176	0.04286	3.27573	0.0755	0.38053
	0.04314	0.00924	0.076	0.0017	0.04314	4.53554	0.076	0.37457
	0.04342	0.00395	0.0765	0.00165	0.04342	5.14352	0.0765	0.3681
	0.0437	0.01643	0.077	0.00161	0.0437	3.77481	0.077	0.36109
	0.04398	0.01872	0.0775	0.00159	0.04398	5.14685	0.0775	0.35355
	0.04426	0.0104	0.078	0.00157	0.04426	5.63017	0.078	0.3455
	0.04453	0.01356	0.0785	0.00155	0.04453	5.85401	0.0785	0.33698
	0.04481	0.000613755	0.079	0.00154	0.04481	4.02687	0.079	0.32806
	0.04509	--	0.0795	0.00153	0.04509	4.92842	0.0795	0.31884
	0.04537	--	0.08	0.00151	0.04537	4.30798	0.08	0.30941
	0.04565	0.00693	0.0805	0.00149	0.04565	5.58099	0.0805	0.29989
	0.04593	0.00532	0.081	0.00147	0.04593	3.98285	0.081	0.29039
	0.0462	0.0055	0.0815	0.00145	0.0462	3.97796	0.0815	0.28103
	0.04648	0.01933	0.082	0.00142	0.04648	3.99811	0.082	0.27191
	0.04676	--	0.0825	0.00139	0.04676	4.03166	0.0825	0.26313
	0.04704	--	0.083	0.00136	0.04704	4.49902	0.083	0.25476
	0.04732	--	0.0835	0.00133	0.04732	3.89546	0.0835	0.24686
	0.0476	0.00623	0.084	0.0013	0.0476	5.04672	0.084	0.23947
	0.04787	0.01439	0.0845	0.00127	0.04787	4.39511	0.0845	0.2326
	0.04815	0.01829	0.085	0.00124	0.04815	4.48228	0.085	0.22627
	0.04843	0.02183	0.0855	0.00121	0.04843	4.75306	0.0855	0.22045
	0.04871	0.00701	0.086	0.00118	0.04871	4.34088	0.086	0.21512
	0.04899	--	0.0865	0.00116	0.04899	3.95009	0.0865	0.21024
	0.04927	--	0.087	0.00113	0.04927	5.37736	0.087	0.20576
	0.04954	6.58669e-14	0.0875	0.00111	0.04954	4.66649	0.0875	0.20162
	0.04982	0.01821	0.088	0.00109	0.04982	4.02997	0.088	0.19775
	0.0501	--	0.0885	0.00107	0.0501	4.89849	0.0885	0.19409
	0.05038	--	0.089	0.00104	0.05038	5.39256	0.089	0.19058
	0.05066	--	0.0895	0.00102	0.05066	4.30508	0.0895	0.18714
	0.05094	--	0.09	0.001	0.05094	3.95967	0.09	0.18372
	0.05121	--	0.0905	0.00098255	0.05121	3.14537	0.0905	0.18026
	0.05149	--	0.091	0.000960772	0.05149	3.85549	0.091	0.17672
	0.05177	--	0.0915	0.000937861	0.05177	3.0844	0.0915	0.17307
	0.05205	--	0.092	0.000913521	0.05205	2.33566	0.092	0.16929
	0.05233	--	0.0925	0.000887592	0.05233	2.27639	0.0925	0.16536
	0.05261	--	0.093	0.000860108	0.05261	2.7757	0.093	0.16128
	0.05288	--	0.0935	0.000831322	0.05288	3.98668	0.0935	0.15708
	0.05316	--	0.094	0.000801706	0.05316	3.34427	0.094	0.15276
	0.05344	--	0.0945	0.00077192	0.05344	2.64967	0.0945	0.14837
	0.05372	--	0.095	0.000742752	0.05372	3.35756	0.095	0.14393
	0.054	--	0.0955	0.000715041	0.054	2.98165	0.0955	0.13947
	0.05428	0.03206	0.096	0.000689593	0.05428	3.06031	0.096	0.13505
	0.05455	0.00783	0.0965	0.000667108	0.05455	2.98525	0.0965	0.13068
	0.05483	0.05305	0.097	0.000648118	0.05483	2.91053	0.097	0.12642
	0.05511	0.03216	0.0975	0.000632948	0.05511	3.22229	0.0975	0.12227
	0.05539	0.04395	0.098	0.000621696	0.05539	3.06035	0.098	0.11829
	0.05567	0.00984	0.0985	0.00061423	0.05567	2.59141	0.0985	0.11447
	0.05595	0.00999	0.099	0.000610203	0.05595	1.97826	0.099	0.11084
	0.05622	0.01137	0.0995	0.000609075	0.05622	2.2522	0.0995	0.10741
	0.0565	0.01199	0.1	0.000610158	0.0565	3.14765	0.1	0.1042
	0.05678	0.02442			0.05678	2.12128	--	--
	0.05706	0.01346			0.05706	2.39211	--	--
	0.05734	0.0293			0.05734	2.24099	--	--
	0.05762	0.01533			0.05762	3.53054	--	--
	0.05789	0.01735			0.05789	4.00606	--	--
	0.05817	--			0.05817	2.67947	--	--
	0.05845	0.01998			0.05845	3.56493	--	--
	0.05873	0.02198			0.05873	2.50703	--	--
	0.05901	--			0.05901	2.50832	--	--
	0.05928	0.02536			0.05928	1.97772	--	--
	0.05956	--			0.05956	2.37224	--	--
	0.05984	0.02747			0.05984	2.3348	--	--
	0.06012	0.03879			0.06012	2.54618	--	--
	0.0604	0.05072			0.0604	0.90094	--	--
	0.06068	--			0.06068	2.56058	--	--
	0.06095	0.06594			0.06095	2.83592	--	--
	0.06123	0.13188			0.06123	1.9026	--	--
	0.06151	--			0.06151	1.50563	--	--
	0.06179	--			0.06179	2.49781	--	--
	0.06207	--			0.06207	1.98785	--	--
	0.06235	--			0.06235	2.91237	--	--
	0.06262	--			0.06262	2.93102	--	--
	0.0629	--			0.0629	1.6915	--	--
	0.06318	--			0.06318	0.54139	--	--
	0.06346	--			0.06346	2.08104	--	--
	0.06374	--			0.06374	1.4945	--	--
	0.06402	--			0.06402	1.31428	--	--
	0.06429				0.06429	1.3541	--	--
	0.06457				0.06457	1.55237	--	--
	0.06485				0.06485	1.93615	--	--
	0.06513				0.06513	2.85559	--	--
	0.06541				0.06541	2.38574	--	--
	0.06569				0.06569	2.48532	--	--
	0.06596				0.06596	1.66795	--	--
	0.06624				0.06624	1.28462	--	--
	0.06652				0.06652	2.24182	--	--
	0.0668				0.0668	2.41735	--	--
	0.06708				0.06708	1.65933	--	--
	0.06736				0.06736	2.18058	--	--
	0.06763				0.06763	2.03687	--	--
	0.06791				0.06791	1.56953	--	--
	0.06819				0.06819	1.34005	--	--
	0.06847				0.06847	0.87078	--	--
	0.06875				0.06875	0.9742	--	--
	0.06902				0.06902	1.9252	--	--
	0.0693				0.0693	1.66272	--	--
	0.06958				0.06958	1.02575	--	--
	0.06986				0.06986	1.54339	--	--
	0.07014				0.07014	1.23265	--	--
	0.07042				0.07042	1.57738	--	--
	0.07069				0.07069	1.56115	--	--
	0.07097				0.07097	1.738	--	--
	0.07125				0.07125	1.6019	--	--
	0.07153				0.07153	2.0054	--	--
	0.07181				0.07181	2.16105	--	--
	0.07209				0.07209	1.63277	--	--
	0.07236				0.07236	1.29934	--	--
	0.07264				0.07264	1.47915	--	--
	0.07292				0.07292	1.12729	--	--
	0.0732				0.0732	1.75214	--	--
	0.07348				0.07348	1.92005	--	--
	0.07376				0.07376	1.44046	--	--
	0.07403				0.07403	1.52986	--	--
	0.07431				0.07431	1.75499	--	--
	0.07459				0.07459	1.10294	--	--
	0.07487				0.07487	1.46143	--	--
	0.07515				0.07515	1.26667	--	--
	0.07542				0.07542	2.03616	--	--
	0.0757				0.0757	2.55688	--	--
	0.07598				0.07598	2.10749	--	--
	0.07626				0.07626	2.02574	--	--
	0.07654				0.07654	1.99988	--	--
	0.07682				0.07682	1.91393	--	--
	0.07709				0.07709	2.2958	--	--
	0.07737				0.07737	2.34346	--	--
	0.07765				0.07765	2.02691	--	--
	0.07793				0.07793	1.26838	--	--
	0.07821				0.07821	0.88533	--	--
	0.07849				0.07849	1.9892	--	--
	0.07876				0.07876	0.55892	--	--
	0.07904				0.07904	0.13621	--	--
	0.07932				0.07932	1.40582	--	--
	0.0796				0.0796	1.65042	--	--
	0.07988				0.07988	1.54551	--	--
	0.08015				0.08015	2.07884	--	--
	0.08043				0.08043	1.37938	--	--
	0.08071				0.08071	1.74251	--	--
	0.08099				0.08099	1.06893	--	--
	0.08127				0.08127	1.38444	--	--
	0.08155				0.08155	1.16768	--	--
	0.08182				0.08182	0.13312	--	--
	0.0821				0.0821	1.55767	--	--
	0.08238				0.08238	2.20881	--	--
	0.08266				0.08266	1.26303	--	--
	0.08294				0.08294	0.55131	--	--
	0.08322				0.08322	1.01605	--	--
	0.08349				0.08349	0.49782	--	--
	0.08377				0.08377	1.13773	--	--
	0.08405				0.08405	0.71153	--	--
	0.08433				0.08433	2.49035	--	--
	0.08461				0.08461	1.86961	--	--
	0.08488				0.08488	2.05955	--	--
	0.08516				0.08516	1.80537	--	--
	0.08544				0.08544	2.04586	--	--
	0.08572				0.08572	0.5544	--	--
	0.086				0.086	1.32439	--	--
	0.08628				0.08628	1.55038	--	--
	0.08655				0.08655	2.54949	--	--
	0.08683				0.08683	0.86645	--	--
	0.08711				0.08711	1.41649	--	--
	0.08739				0.08739	1.75828	--	--
	0.08767				0.08767	2.21769	--	--
	0.08794				0.08794	1.90134	--	--
	0.08822				0.08822	1.97809	--	--
	0.0885				0.0885	1.58855	--	--
	0.08878				0.08878	2.52064	--	--
	0.08906				0.08906	--	--	--
	0.08934				0.08934	0.43191	--	--
	0.08961				0.08961	0.54956	--	--
	0.08989				0.08989	0.11463	--	--
	0.09017				0.09017	0.9064	--	--
	0.09045				0.09045	0.91265	--	--
	0.09073				0.09073	1.31491	--	--
	0.09101				0.09101	1.23699	--	--
	0.09128				0.09128	0.75408	--	--
	0.09156				0.09156	1.40517	--	--
	0.09184				0.09184	0.38074	--	--
	0.09212				0.09212	0.41438	--	--
	0.0924				0.0924	1.07093	--	--
	0.09267				0.09267	2.07925	--	--
	0.09295				0.09295	0.41882	--	--
	0.09323				0.09323	1.75687	--	--
	0.09351				0.09351	1.71747	--	--
	0.09379				0.09379	1.29344	--	--
	0.09407				0.09407	0.16087	--	--
	0.09434				0.09434	0.78056	--	--
	0.09462				0.09462	1.34219	--	--
	0.0949				0.0949	1.67774	--	--
	0.09518				0.09518	1.6425	--	--
	0.09546				0.09546	1.49274	--	--
	0.09573				0.09573	2.77062	--	--
	0.09601				0.09601	0.74548	--	--
	0.09629				0.09629	0.37954	--	--
	0.09657				0.09657	1.67539	--	--
	0.09685				0.09685	1.05088	--	--
	0.09713				0.09713	0.58438	--	--
	0.0974				0.0974	0.43197	--	--
	0.09768				0.09768	0.86394	--	--
	0.09796				0.09796	1.07993	--	--
	0.09824				0.09824	1.19623	--	--
	0.09852				0.09852	1.80255	--	--
	0.09879				0.09879	3.02008	--	--
	0.09907				0.09907	0.98973	--	--
	0.09935				0.09935	--	--	--
	0.09963				0.09963	0.01205	--	--
	0.09991				0.09991	1.85802	--	--
	0.10019				0.10019	0.29175	--	--
	0.10046				0.10046	0.27663	--	--
	0.10074				0.10074	2.15224	--	--
	0.10102				0.10102	0.61292	--	--
	0.1013				0.1013	2.33907	--	--
	0.10158				0.10158	1.43472	--	--
	0.10185				0.10185	1.06626	--	--
	0.10213				0.10213	0.37235	--	--
	0.10241				0.10241	1.14611	--	--
	0.10269				0.10269	--	--	--
	0.10297				0.10297	2.22641	--	--
	0.10324				0.10324	1.79757	--	--
	0.10352				0.10352	2.86079	--	--
	0.1038				0.1038	1.5166	--	--
	0.10408				0.10408	2.08522	--	--
	0.10436				0.10436	1.16711	--	--
	0.10464				0.10464	1.1848	--	--
	0.10491				0.10491	2.69644	--	--
	0.10519				0.10519	0.71088	--	--
	0.10547				0.10547	1.44811	--	--
	0.10575				0.10575	2.42636	--	--
	0.10603				0.10603	0.79794	--	--
	0.1063				0.1063	0.86888	--	--
	0.10658				0.10658	--	--	--
	0.10686				0.10686	1.8186	--	--
	0.10714				0.10714	1.02895	--	--
	0.10742				0.10742	--	--	--
	0.1077				0.1077	--	--	--
	0.10797				0.10797	3.55461	--	--
	0.10825				0.10825	1.30337	--	--
	0.10853				0.10853	2.69663	--	--
	0.10881				0.10881	--	--	--
	0.10909				0.10909	1.70007	--	--
	0.10936				0.10936	3.25848	--	--
	0.10964				0.10964	4.00167	--	--
	0.10992				0.10992	--	--	--
	0.1102				0.1102	--	--	--
	0.11048				0.11048	--	--	--
	0.11075				0.11075	--	--	--
	0.11103				0.11103	--	--	--
	0.11131				0.11131	--	--	--
	0.11159				0.11159	--	--	--
	0.11187				0.11187	9.77594	--	--
	0.11215				0.11215	--	--	--

## Sheet: Figure 3d
Figure 3d	Stress-strain curves of hydrogels from using different triblock copolymer THF solutions.
		10 wt% BOB(31-70-31)		10 wt% SOS(69-156-69)		15 wt% SOS(8-65-8)		10 wt% SOS(8-65-8)
	strain	stress (kPa)	strain	stress (kPa)	strain	stress (kPa)	strain	stress (kPa)
	0	2.47516	0	0.34538	0	2.41678	0	0.34375
	0	4.16128	0	-0.01526	0	2.24816	0	0.825
	0.00159	3.41203	0.00289	-0.96899	0.00345	-0.11001	0.00402	2.14206
	0.00409	2.97475	0.00735	2.35822	0.00882	1.17708	0.01022	1.02228
	0.00644	0.47731	0.01156	-0.52911	0.01388	-2.02174	0.01608	-0.4785
	0.00878	1.78744	0.01574	1.53056	0.0189	-0.28163	0.0219	-0.89423
	0.01111	1.72573	0.01993	-0.06684	0.02393	0.50375	0.02772	-2.13115
	0.01344	1.91327	0.02411	-0.73655	0.02895	1.40274	0.03353	-3.29913
	0.01577	1.60087	0.0283	-1.30322	0.03398	-2.022	0.03934	2.19978
	0.0181	2.78696	0.03248	2.56191	0.03899	-0.27962	0.04515	4.95157
	0.02044	5.8483	0.03666	2.76684	0.04401	0.95322	0.05096	5.22396
	0.02276	6.53224	0.04084	-0.21998	0.04903	0.22684	0.05678	-4.60625
	0.0251	6.97177	0.04502	-0.32366	0.05405	3.87723	0.0626	-3.23147
	0.02742	3.03703	0.0492	1.47883	0.05907	1.23649	0.06841	3.7122
	0.02976	1.10132	0.05337	3.02437	0.06409	0.95547	0.07423	3.84964
	0.03209	5.03542	0.05756	2.09729	0.06911	-1.51588	0.08005	1.64744
	0.03442	6.03475	0.06174	-0.06712	0.07413	0.84302	0.08586	-2.68194
	0.03676	1.72532	0.06593	-0.99294	0.07916	2.12726	0.09167	-3.77927
	0.03908	0.47724	0.07011	-0.42569	0.08417	-1.40426	0.09748	0.89422
	0.04142	3.78722	0.07429	2.6638	0.08918	0.8959	0.10328	5.01735
	0.04374	7.22064	0.07846	3.69387	0.0942	2.07247	0.10911	-2.61036
	0.04607	8.84309	0.08265	-2.173	0.09923	1.91329	0.11493	-3.50596
	0.04841	2.10513	0.08683	1.22155	0.10425	-0.28278	0.12074	1.37506
	0.05074	1.66608	0.09101	3.89986	0.10928	-2.24237	0.12655	2.13125
	0.05307	6.53227	0.09519	2.35456	0.11429	1.85654	0.13237	3.22927
	0.0554	7.40676	0.09937	1.32211	0.11931	1.17925	0.13818	0.825
	0.05773	5.59948	0.10356	-0.52657	0.12433	1.23661	0.14399	0.06966
	0.06006	1.79098	0.10774	3.79795	0.12935	3.03462	0.1498	1.5119
	0.06239	7.77689	0.11192	5.23912	0.13437	0.39404	0.15562	1.71864
	0.06473	9.28146	0.11609	2.4603	0.13938	1.51576	0.16143	1.37516
	0.06705	5.47335	0.12027	-0.47416	0.14441	1.18285	0.16725	2.13133
	0.06939	4.66087	0.12446	2.55969	0.14943	3.48387	0.17307	1.78635
	0.07172	4.78577	0.12864	6.88538	0.15446	2.63414	0.17888	-0.34383
	0.07405	8.84286	0.13282	2.40353	0.15948	-0.503	0.18469	1.1
	0.07638	8.34176	0.137	0.70695	0.16449	0.33722	0.1905	0.89392
	0.07871	4.53598	0.14119	1.06648	0.16951	1.79624	0.19631	1.92475
	0.08105	5.10032	0.14537	4.00213	0.17453	1.34912	0.20213	1.03111
	0.08337	8.28214	0.14955	6.11552	0.17955	1.85532	0.20795	0.89391
	0.0857	6.72034	0.15372	1.27483	0.18457	3.48393	0.21376	0.89359
	0.08803	4.85226	0.1579	0.80968	0.18959	2.75269	0.21957	2.2007
	0.09036	6.53664	0.16209	5.54761	0.19461	-0.73063	0.22539	2.74986
	0.0927	9.02771	0.16627	4.51859	0.19964	0.78821	0.2312	-0.6875
	0.09503	8.03312	0.17046	4.97907	0.20466	2.64655	0.23702	1.10071
	0.09736	7.16253	0.17464	0.6043	0.20967	4.94524	0.24283	2.33654
	0.09969	6.16153	0.17882	3.64318	0.21469	2.13899	0.24864	2.8875
	0.10201	8.40837	0.183	7.3487	0.21971	1.12651	0.25445	-3.71236
	0.10436	7.59663	0.18718	7.55552	0.22473	1.85374	0.26027	-0.13764
	0.10668	7.84577	0.19136	2.46221	0.22975	2.58567	0.26609	3.64301
	0.10902	8.97023	0.19554	0.96363	0.23477	2.97851	0.27191	3.575
	0.11134	8.78266	0.19972	7.25102	0.2398	1.06554	0.27771	1.10023
	0.11367	6.72158	0.2039	6.99121	0.24482	0.39505	0.28353	0.89309
	0.11601	6.909	0.20809	4.41331	0.24983	3.37184	0.28934	1.58284
	0.11833	9.96911	0.21227	2.50924	0.25485	4.21541	0.29516	4.46756
	0.12067	10.7177	0.21645	3.28457	0.25987	2.92189	0.30096	-1.51121
	0.123	7.59671	0.22063	7.45217	0.26489	1.6872	0.30678	1.85578
	0.12533	5.59835	0.2248	6.73459	0.26991	2.42073	0.31259	2.2
	0.12766	10.03	0.22899	4.2108	0.27493	2.69737	0.31842	5.01876
	0.12999	12.1547	0.23317	4.77634	0.27995	2.81071	0.32423	3.50515
	0.13233	11.3429	0.23735	5.13555	0.28498	1.45973	0.33004	1.3068
	0.13466	8.15757	0.24153	6.57815	0.28999	1.18248	0.33585	1.71878
	0.13698	8.47101	0.24571	5.24001	0.29501	4.04582	0.34166	2.81875
	0.13932	11.2188	0.2499	5.75475	0.30003	2.13859	0.34748	5.29284
	0.14164	11.1554	0.25408	5.96119	0.30505	3.93389	0.3533	3.50622
	0.14398	10.2189	0.25826	5.75472	0.31007	4.49629	0.35911	1.99376
	0.14631	9.03226	0.26243	6.83763	0.31509	3.20437	0.36492	1.78757
	0.14864	9.65681	0.26662	3.74639	0.32011	2.02245	0.37074	3.23125
	0.15097	9.97016	0.2708	5.90827	0.32514	0.89904	0.37656	5.36139
	0.1533	10.1548	0.27498	6.01263	0.33016	2.93351	0.38237	2.26875
	0.15564	9.6566	0.27917	5.39344	0.33518	4.15779	0.38818	3.36688
	0.15796	10.4693	0.28335	5.49977	0.34019	2.642	0.39399	0.7579
	0.1603	11.2177	0.28753	5.70233	0.34521	3.98845	0.3998	4.12475
	0.16262	10.2206	0.29171	7.0416	0.35023	2.76097	0.40562	1.92504
	0.16496	12.5285	0.29589	6.88963	0.35526	3.09086	0.41144	1.85625
	0.16729	10.2828	0.30007	6.16795	0.36027	2.52932	0.41725	3.85041
	0.16962	10.3437	0.30424	8.43375	0.36529	4.10213	0.42307	1.30625
	0.17195	11.2805	0.30843	4.98244	0.37032	4.04655	0.42888	4.39953
	0.17428	11.9102	0.31262	6.73324	0.37534	2.47361	0.43469	2.26894
	0.17661	14.0907	0.3168	5.395	0.38036	0.67692	0.4405	3.36751
	0.17895	8.71904	0.32098	7.45553	0.38537	4.27126	0.44631	0.48249
	0.18127	8.84535	0.32515	8.58815	0.39039	6.12701	0.45213	2.95563
	0.18361	13.403	0.32934	7.14879	0.39541	5.06022	0.45794	5.42985
	0.18593	13.7171	0.33352	7.66005	0.40044	2.92248	0.46376	3.781
	0.18827	12.3395	0.3377	8.38223	0.40546	1.85214	0.46958	1.78828
	0.1906	10.6552	0.34188	7.81558	0.41048	3.54409	0.4754	3.78125
	0.19293	12.1554	0.34606	5.90995	0.41549	5.33939	0.4812	4.53711
	0.19527	15.0254	0.35025	4.10748	0.42052	2.97939	0.48701	4.40019
	0.19759	13.2803	0.35443	7.09462	0.42554	2.69763	0.49282	3.0933
	0.19993	10.9059	0.35861	9.77352	0.43055	3.82199	0.49864	1.65
	0.20225	11.9666	0.36279	8.33212	0.43557	6.40727	0.50446	3.50646
	0.20458	13.9658	0.36696	6.16799	0.44059	5.16892	0.51027	4.2625
	0.20692	14.0282	0.37115	5.65161	0.44561	1.40553	0.51608	2.95652
	0.20925	14.2156	0.37533	9.36141	0.45064	2.92295	0.52191	1.16867
	0.21158	13.6535	0.37951	9.87388	0.45567	4.32523	0.52772	3.64371
	0.21391	12.5919	0.38369	6.22152	0.46068	2.58426	0.53353	2.33758
	0.21624	12.0319	0.38788	7.40421	0.4657	2.64182	0.53934	6.25328
	0.21857	14.0902	0.39206	8.69176	0.47071	2.92284	0.54515	2.88898
	0.2209	13.9643	0.39624	10.1339	0.47573	4.66132	0.55097	3.36852
	0.22324	13.9043	0.40041	9.72239	0.48075	7.13684	0.55679	4.6745
	0.22556	14.3442	0.40459	6.5809	0.48577	3.42973	0.5626	1.85625
	0.22789	15.7716	0.40877	8.48429	0.49079	1.40514	0.56841	2.95613
	0.23023	13.1487	0.41296	9.82406	0.49582	2.41938	0.57422	4.19352
	0.23255	12.5339	0.41714	7.14608	0.50084	4.04512	0.58003	2.54386
	0.23489	15.3402	0.42133	7.81686	0.50585	4.55269	0.58585	4.33091
	0.23721	17.1484	0.42551	8.89796	0.51087	4.10266	0.59166	2.33808
	0.23956	16.0255	0.42968	10.1854	0.51589	3.0914	0.59747	4.26134
	0.24188	10.2196	0.43386	7.86768	0.52091	3.20524	0.60328	2.5443
	0.24421	14.594	0.43805	8.0217	0.52593	6.12588	0.60911	4.8811
	0.24654	16.9631	0.44223	9.72218	0.53096	3.99073	0.61493	2.7514
	0.24887	16.6504	0.44641	10.3408	0.53597	2.81177	0.62074	3.98747
	0.25121	14.6521	0.45059	8.58832	0.541	4.60851	0.62655	1.16924
	0.25353	14.0282	0.45477	8.22881	0.54602	3.37224	0.63236	3.09359
	0.25587	16.5882	0.45896	8.79473	0.55103	2.97882	0.63818	2.95823
	0.2582	14.5282	0.46314	9.87666	0.55605	4.49646	0.64399	3.9875
	0.26052	16.0267	0.46732	9.4648	0.56108	5.95679	0.6498	6.73699
	0.26286	15.5269	0.47149	8.27878	0.56609	6.18329	0.65562	4.74352
	0.26519	15.1523	0.47567	9.6198	0.57111	3.20525	0.66144	3.71207
	0.26752	16.4624	0.47986	10.5458	0.57614	1.29404	0.66725	2.3375
	0.26985	15.7766	0.48404	8.64146	0.58116	2.08663	0.67306	1.16875
	0.27218	16.2771	0.48822	10.5465	0.58618	6.29281	0.67887	6.1875
	0.27452	12.8432	0.4924	8.22782	0.5912	6.79894	0.68468	5.15473
	0.27684	16.6503	0.49658	8.58939	0.59621	1.01693	0.6905	5.43176
	0.27918	19.8346	0.50077	9.87691	0.60124	5.61899	0.69632	2.95624
	0.2815	16.0897	0.50495	10.2888	0.60626	7.69868	0.70213	6.1875
	0.28384	15.2787	0.50912	12.3493	0.61127	4.72371	0.70794	3.98766
	0.28617	15.9643	0.5133	9.25905	0.61629	3.03559	0.71376	5.56776
	0.2885	18.0874	0.51748	8.79603	0.62132	2.97882	0.71957	3.09375
	0.29084	18.3925	0.52167	12.7618	0.62634	4.27349	0.72539	2.40653
	0.29316	15.0322	0.52586	10.083	0.63136	5.56357	0.7312	5.49986
	0.2955	15.843	0.53004	8.84446	0.63638	5.73248	0.73701	5.84321
	0.29782	16.6473	0.53421	8.43409	0.64139	3.65545	0.74282	3.575
	0.30015	17.8996	0.53839	10.3917	0.64641	4.1591	0.74863	3.50642
	0.30249	15.7146	0.54258	11.7314	0.65144	4.44035	0.75446	4.60613
	0.30482	15.4059	0.54676	11.628	0.65646	6.06964	0.76028	6.80625
	0.30715	17.8982	0.55094	11.2151	0.66148	6.12678	0.76608	2.88991
	0.30948	19.211	0.55512	8.38298	0.6665	4.60833	0.7719	4.74341
	0.3118	16.9049	0.5593	9.46442	0.67152	2.07963	0.77771	3.50624
	0.31415	16.8395	0.56349	11.3714	0.67654	4.04992	0.78353	2.95628
	0.31647	18.9628	0.56767	10.7527	0.68156	7.36181	0.78934	4.47001
	0.31881	19.9609	0.57184	10.9581	0.68657	7.64342	0.79515	5.70593
	0.32113	15.9029	0.57602	11.0108	0.69159	4.44687	0.80096	5.36184
	0.32347	19.5239	0.58021	10.5982	0.69662	2.58591	0.80678	2.75007
	0.3258	19.0232	0.58439	13.0207	0.70164	4.94808	0.8126	4.60688
	0.32812	17.0282	0.58857	11.4736	0.70666	7.85908	0.81842	7.42439
	0.33046	17.276	0.59275	10.3907	0.71168	2.58525	0.82423	7.35597
	0.33278	18.0876	0.59693	10.1342	0.7167	1.57375	0.83003	4.12528
	0.33512	20.8347	0.60112	12.0933	0.72172	5.9025	0.83584	2.88797
	0.33745	18.2772	0.6053	12.0396	0.72674	7.53081	0.84166	3.84977
	0.33978	17.0893	0.60947	11.9362	0.73176	7.47595	0.84749	8.1106
	0.34211	19.2088	0.61366	12.453	0.73677	3.59882	0.8533	5.70606
	0.34444	21.3346	0.61784	11.6823	0.7418	3.70977	0.85911	5.01875
	0.34677	21.0228	0.62202	11.5259	0.74682	6.63183	0.86492	2.88849
	0.3491	16.587	0.6262	11.0616	0.75185	6.96908	0.87074	7.49276
	0.35143	18.4629	0.63039	10.9073	0.75687	7.3615	0.87655	9.83037
	0.35377	21.0225	0.63457	13.737	0.76188	3.59686	0.88236	7.49158
	0.35609	20.5229	0.63875	10.908	0.7669	4.27222	0.88817	0.06828
	0.35843	20.2103	0.64292	12.5534	0.77191	7.02399	0.89399	1.24326
	0.36076	19.524	0.64711	12.6069	0.77694	9.66603	0.89981	8.79856
	0.36309	19.2108	0.65128	13.0192	0.78196	7.64333	0.90562	8.45637
	0.36542	16.2757	0.65547	12.3496	0.78698	3.09327	0.91144	4.88405
	0.36775	20.086	0.65965	12.9165	0.792	6.91253	0.91725	2.88835
	0.37009	22.8345	0.66383	13.483	0.79702	5.95682	0.92306	6.8054
	0.37241	21.0192	0.66802	12.658	0.80204	5.45149	0.92888	7.97483
	0.37475	18.8983	0.6722	11.6289	0.80706	4.77819	0.93468	5.77489
	0.37707	20.5241	0.67638	11.8877	0.81208	6.12484	0.9405	5.9813
	0.37941	18.3403	0.68055	15.6452	0.81709	8.82168	0.94631	6.18764
	0.38174	23.0209	0.68473	14.3096	0.82211	6.29904	0.95213	8.45576
	0.38407	21.0836	0.68892	11.4233	0.82714	6.63208	0.95795	4.19385
	0.3864	22.0217	0.6931	13.6381	0.83217	4.61235	0.96377	8.04445
	0.38873	20.2111	0.69728	15.0264	0.83718	3.65405	0.96958	7.28758
	0.39106	19.7735	0.70146	12.3481	0.8422	5.28335	0.97538	8.86856
	0.3934	20.2702	0.70564	12.1439	0.84722	6.40659	0.9812	7.15019
	0.39572	20.712	0.70982	11.5754	0.85224	6.12847	0.98702	5.43125
	0.39806	22.8946	0.71401	13.8434	0.85727	6.57756	0.99283	8.59381
	0.40039	21.1468	0.71819	14.977	0.86228	6.63152	0.99863	6.59992
	0.40272	21.9609	0.72236	13.1751	0.8673	7.41995	1.00446	7.76673
	0.40505	23.0184	0.72655	12.6089	0.87232	7.64385	1.01028	3.02567
	0.40738	22.647	0.73073	11.8873	0.87735	7.19255	1.01609	5.50275
	0.40971	23.5191	0.73491	15.1806	0.88237	5.73605	1.0219	9.07363
	0.41204	21.0859	0.7391	12.5038	0.88739	6.46024	1.02771	9.7625
	0.41438	21.0229	0.74328	12.5076	0.8924	7.02874	1.03352	7.76953
	0.4167	23.8315	0.74746	14.3565	0.89742	9.27172	1.03933	8.93667
	0.41903	22.7719	0.75164	12.2991	0.90245	6.40774	1.04515	5.91266
	0.42137	23.2065	0.75582	15.0283	0.90746	8.14842	1.05097	4.60641
	0.4237	23.833	0.76	14.7712	0.91248	7.30721	1.05679	8.45625
	0.42603	23.2706	0.76418	16.2137	0.9175	5.17217	1.0626	9.07566
	0.42836	21.2098	0.76836	13.1218	0.92253	7.47575	1.06841	9.07434
	0.43069	22.8982	0.77254	11.1133	0.92755	6.91108	1.07422	7.01114
	0.43302	23.0191	0.77673	14.7193	0.93256	7.08171	1.08004	4.60592
	0.43535	24.707	0.78091	14.826	0.93758	4.95083	1.08585	9.83186
	0.43769	23.5828	0.78509	15.5943	0.9426	8.08521	1.09166	9.76129
	0.44001	21.5866	0.78927	16.1628	0.94762	11.5755	1.09747	8.45617
	0.44234	25.7036	0.79345	14.8219	0.95263	5.62264	1.10329	5.3625
	0.44468	26.0769	0.79762	15.287	0.95766	3.14789	1.1091	6.67254
	0.447	22.1522	0.8018	15.5953	0.96267	6.90895	1.11491	9.00471
	0.44934	21.2737	0.80599	16.1612	0.96769	10.6788	1.12073	4.60559
	0.45166	26.1397	0.81017	16.108	0.97272	7.13525	1.12655	8.59929
	0.454	27.076	0.81435	13.0224	0.97775	6.46421	1.13236	12.1595
	0.45633	21.8374	0.81853	13.6893	0.98276	8.37317	1.13817	5.50027
	0.45866	21.9592	0.82271	14.9247	0.98777	8.14532	1.14398	7.01212
	0.461	23.8949	0.82689	16.0064	0.9928	9.32988	1.14979	6.60033
	0.46333	25.5794	0.83108	15.5943	0.99782	6.74485	1.1556	10.1745
	0.46566	24.2711	0.83526	16.5235	1.00283	6.74431	1.16142	6.60007
	0.46798	23.9577	0.83943	16.8833	1.00786	6.40969	1.16725	6.6
	0.47032	23.2081	0.84361	14.8226	1.01288	8.48705	1.17305	8.59433
	0.47265	25.1365	0.84779	12.8675	1.01791	8.87338	1.17887	7.77348
	0.47498	24.3323	0.85198	16.4187	1.02292	8.54302	1.18468	7.9053
	0.47731	27.1993	0.85616	17.9114	1.02794	7.13839	1.1905	6.80558
	0.47964	23.7074	0.86034	18.3771	1.03296	8.65479	1.19632	8.79634
	0.48197	22.6466	0.86453	13.9987	1.03797	8.59879	1.20213	7.35746
	0.48431	25.7087	0.86871	14.4085	1.043	9.32673	1.20794	6.46144
	0.48663	27.3878	0.87288	18.53	1.04802	7.41921	1.21375	8.5932
	0.48897	28.0768	0.87706	17.3985	1.05304	5.17075	1.21956	8.86875
	0.49129	26.0202	0.88125	15.9553	1.05807	7.36305	1.22537	7.77205
	0.49363	25.3944	0.88544	14.0083	1.06309	9.43906	1.23118	5.02185
	0.49596	26.5173	0.88961	16.5738	1.0681	7.98466	1.23701	7.70519
	0.49829	26.0812	0.89379	19.9219	1.07311	6.91315	1.24283	9.75968
	0.50062	25.0813	0.89797	19.0989	1.07814	8.54333	1.24863	8.39482
	0.50295	25.7062	0.90216	16.7794	1.08317	10.0595	1.25445	7.90617
	0.50529	27.7053	0.90634	15.752	1.08818	9.21642	1.26026	7.15033
	0.50761	29.1401	0.91052	18.582	1.0932	6.6891	1.26608	9.55259
	0.50995	25.831	0.9147	17.7087	1.09822	7.81288	1.2719	7.28916
	0.51228	25.3941	0.91888	17.0395	1.10324	9.49638	1.27771	9.96678
	0.5146	25.3329	0.92307	17.0914	1.10826	8.93796	1.28352	7.49209
	0.51694	26.2047	0.92724	18.1196	1.11328	9.32947	1.28933	7.15023
	0.51927	25.3975	0.93143	17.5027	1.1183	9.32981	1.29514	7.35392
	0.5216	29.3274	0.93561	15.7001	1.12332	8.37414	1.30096	9.28076
	0.52394	27.1437	0.93978	18.2739	1.12835	7.86887	1.30678	10.3795
	0.52626	26.5179	0.94396	17.658	1.13336	8.54415	1.31259	9.48888
	0.5286	27.0796	0.94814	18.2723	1.13838	10.1161	1.31841	9.41688
	0.53092	26.9556	0.95232	16.0081	1.1434	8.26368	1.32422	6.94186
	0.53326	28.0797	0.95651	16.4718	1.14841	5.85166	1.33003	8.80221
	0.53559	28.3278	0.9607	18.8927	1.15343	8.316	1.33584	9.69038
	0.53791	26.2698	0.96487	18.8412	1.15846	11.6348	1.34165	8.25376
	0.54025	29.0162	0.96906	19.3003	1.16348	12.1898	1.34747	12.0312
	0.54258	28.0168	0.97323	17.5538	1.16849	6.18892	1.35329	8.72883
	0.54492	29.7624	0.97742	18.0185	1.17352	7.08228	1.35911	9.06837
	0.54724	28.0197	0.9816	20.8483	1.17855	9.2764	1.36491	8.11242
	0.54957	27.0181	0.98578	19.4054	1.18356	8.37498	1.37072	9.35066
	0.5519	29.64	0.98996	18.0687	1.18857	11.1263	1.37655	9.69224
	0.55423	26.3311	0.99414	18.6877	1.19361	8.26255	1.38236	11.0668
	0.55657	28.9531	0.99832	19.3032	1.19862	11.9706	1.38817	7.08324
	0.55889	28.0796	1.00251	20.3852	1.20364	7.08194	1.39398	8.73125
	0.56123	31.0141	1.00669	21.1604	1.20866	7.47514	1.3998	10.5188
	0.56356	28.8286	1.01086	20.2325	1.21367	10.4506	1.40562	11.55
	0.56588	26.7682	1.01505	19.7668	1.2187	11.2404	1.41143	7.76875
	0.56822	30.8253	1.01923	17.8633	1.22373	8.2058	1.41724	8.86875
	0.57055	30.0773	1.02341	18.7893	1.22875	8.03759	1.42305	8.86875
	0.57288	29.0793	1.02759	21.0551	1.23376	9.38682	1.42886	12.8562
	0.57521	29.2659	1.03177	18.635	1.23878	11.5773	1.43469	8.59526
	0.57754	31.0136	1.03596	18.8974	1.24381	11.405	1.4405	8.79827
	0.57988	31.2605	1.04014	22.1898	1.24882	7.98215	1.44631	7.77048
	0.5822	29.0798	1.04431	21.4193	1.25384	9.44305	1.45213	9.76312
	0.58454	31.0129	1.04849	19.927	1.25887	11.9144	1.45795	11.8209
	0.58687	30.2664	1.05268	19.0478	1.26388	9.10776	1.46375	7.83922
	0.5892	29.3291	1.05687	20.5405	1.2689	7.19502	1.46957	9.28026
	0.59153	30.9465	1.06103	20.0786	1.27393	10.6813	1.47539	10.1756
	0.59386	30.2676	1.06522	18.7902	1.27894	11.297	1.4812	10.7229
	0.5962	30.3264	1.06941	21.9328	1.28395	11.3021	1.48701	7.22424
	0.59852	30.0138	1.07358	21.5706	1.28899	13.0927	1.49282	9.75643
	0.60085	28.3304	1.07776	21.2129	1.29401	10.508	1.49863	10.7251
	0.60319	31.6386	1.08194	20.7467	1.29903	8.26205	1.50445	8.04507
	0.60551	32.451	1.08613	20.9006	1.30404	8.37522	1.51027	11.8245
	0.60785	31.3262	1.09032	21.0586	1.30906	11.2396	1.51608	12.238
	0.61018	29.0156	1.09449	21.6738	1.31408	9.83577	1.5219	11.8231
	0.61251	30.2654	1.09867	21.5206	1.31911	10.1175	1.5277	8.04337
	0.61484	32.1392	1.10286	22.1887	1.32413	11.1843	1.53352	6.60096
	0.61717	31.3881	1.10703	20.7486	1.32915	11.3531	1.53934	14.6428
	0.61951	31.1399	1.11121	21.7241	1.33416	12.4762	1.54514	11.0713
	0.62183	33.6368	1.1154	23.2183	1.33918	10.6793	1.55096	9.28139
	0.62417	29.8282	1.11958	22.809	1.3442	10.3955	1.55679	7.8389
	0.62649	30.327	1.12376	22.0847	1.34923	10.5671	1.56259	13.0622
	0.62883	30.2656	1.12795	18.482	1.35425	11.6302	1.5684	11.967
	0.63116	33.8862	1.13212	21.3652	1.35927	9.66791	1.57422	10.5186
	0.63349	34.2617	1.1363	21.2112	1.36428	11.3506	1.58004	11.5495
	0.63582	29.6406	1.14048	23.786	1.3693	12.5339	1.58585	13.3365
	0.63815	28.7662	1.14466	22.1912	1.37432	10.7921	1.59167	13.1317
	0.64048	32.6362	1.14884	23.0152	1.37935	10.1751	1.59748	10.3812
	0.64281	34.0126	1.15302	22.4521	1.38438	11.5206	1.60329	11.0688
	0.64514	32.0148	1.15721	22.1915	1.38938	13.1519	1.60911	10.9277
	0.64748	30.0776	1.1614	23.3759	1.3944	10.7364	1.61492	12.0309
	0.6498	30.6395	1.16557	23.0633	1.39944	7.47705	1.62073	13.6128
	0.65214	33.0139	1.16975	22.2919	1.40444	10.8439	1.62655	9.97714
	0.65447	34.5112	1.17394	23.4805	1.40946	13.8246	1.63236	13.1937
	0.6568	30.1405	1.17812	23.1668	1.41449	13.0388	1.63817	9.7639
	0.65913	33.1346	1.18229	22.8604	1.4195	9.89191	1.64398	12.3067
	0.66145	34.6389	1.18647	24.455	1.42453	10.1182	1.64981	9.90181
	0.66379	31.3911	1.19066	22.5507	1.42956	13.2638	1.65561	12.0312
	0.66612	32.2584	1.19485	22.3975	1.43457	12.646	1.66143	12.7868
	0.66845	35.069	1.19902	23.2188	1.43959	8.60271	1.66725	10.2438
	0.67078	35.1984	1.2032	25.0243	1.44461	10.9584	1.67306	13.2
	0.67311	33.5746	1.20738	23.9918	1.44962	13.6563	1.67887	11
	0.67544	30.3898	1.21156	22.6044	1.45465	13.5426	1.68468	12.925
	0.67777	35.2609	1.21574	24.2505	1.45968	12.4175	1.6905	12.5125
	0.6801	33.5748	1.21993	25.3325	1.46469	9.66929	1.69632	14.2312
	0.68243	30.9519	1.22411	25.7466	1.46971	13.2634	1.70214	10.6544
	0.68476	31.8886	1.22829	23.6847	1.47473	13.3768	1.70795	9.07841
	0.68709	34.3162	1.23247	24.3537	1.47974	9.16206	1.71376	12.6492
	0.68942	35.388	1.23665	25.2295	1.48476	9.72405	1.71957	14.1624
	0.69176	33.2635	1.24083	25.2302	1.48979	12.0277	1.72538	12.8571
	0.6941	31.1446	1.24501	25.7962	1.49481	13.9336	1.7312	12.9246
	0.69642	33.14	1.24919	24.5608	1.49983	11.8071	1.73702	13.8201
	0.69875	35.4477	1.25338	24.5604	1.50485	9.72406	1.74283	14.5722
	0.70109	36.5099	1.25756	26.1051	1.50987	13.7063	1.74865	11.4156
	0.70342	34.3884	1.26174	26.209	1.51489	12.2526	1.75445	12.9936
	0.70575	33.5159	1.26592	26.208	1.51992	12.0172	1.76027	13.6121
	0.70808	29.2095	1.2701	24.0972	1.52493	10.0049	1.76609	13.8191
	0.71041	33.6393	1.27428	23.9424	1.52995	11.3481	1.7719	13.2
	0.71274	36.2593	1.27847	27.5482	1.53497	13.9941	1.77771	10.5884
	0.71507	33.3941	1.28265	28.3212	1.53998	12.1411	1.78352	16.2926
	0.7174	33.8276	1.28682	27.1358	1.54501	12.2557	1.78934	14.5757
	0.71973	33.1994	1.291	25.8481	1.55003	14.2213	1.79516	14.7799
	0.72206	36.1855	1.29518	25.437	1.55505	11.8575	1.80097	12.1689
	0.72439	36.4474	1.29937	28.2697	1.56007	11.8031	1.80678	11.2761
	0.72672	32.6421	1.30356	28.4718	1.5651	13.6547	1.81259	13.4057
	0.72905	32.7617	1.30773	23.6848	1.57011	12.9276	1.8184	15.3994
	0.73139	36.4428	1.31191	24.6115	1.57512	11.1835	1.82422	15.1213
	0.73373	36.9395	1.3161	27.2391	1.58015	13.7123	1.83004	10.2439
	0.73605	34.4514	1.32028	28.6814	1.58517	14.4444	1.83585	12.0315
	0.73838	33.0802	1.32446	26.5693	1.5902	11.8598	1.84166	12.925
	0.7407	35.4409	1.32864	25.848	1.59521	13.1522	1.84747	17.6
	0.74304	35.7583	1.33282	28.8362	1.60023	14.1067	1.85328	16.1562
	0.74537	33.9544	1.33701	28.3183	1.60525	12.703	1.8591	8.59408
	0.74771	34.6994	1.34118	25.6935	1.61027	9.33145	1.86492	12.3067
	0.75003	34.3864	1.34536	26.8268	1.6153	14.2761	1.87074	18.1476
	0.75237	35.6373	1.34954	28.1668	1.6203	14.7813	1.87655	17.8756
	0.7547	34.6995	1.35372	29.248	1.62533	13.6014	1.88236	12.24
	0.75703	36.5635	1.35791	28.4258	1.63036	12.0839	1.88817	13.8165
	0.75935	34.0795	1.36209	29.3492	1.63538	12.9241	1.89399	14.8495
	0.76168	34.3817	1.36627	28.5794	1.64039	11.9207	1.89981	12.5143
	0.76403	35.9481	1.37045	26.3115	1.64541	16.9056	1.90562	15.6061
	0.76636	35.6347	1.37463	28.1672	1.65044	10.1182	1.91142	16.1528
	0.76869	36.1947	1.37882	29.3538	1.65546	12.9273	1.91725	14.0942
	0.77101	34.6364	1.38299	30.5877	1.66047	13.6013	1.92306	13.0644
	0.77334	33.9505	1.38717	27.3009	1.66549	12.0274	1.92887	14.507
	0.77567	37.1308	1.39136	29.8667	1.67051	13.5456	1.93468	16.2246
	0.778	36.1365	1.39554	31.3581	1.67554	14.2198	1.9405	16.0193
	0.78034	36.3242	1.39972	29.0428	1.68055	13.7129	1.94631	13.6812
	0.78268	36.8778	1.4039	28.1664	1.68557	12.7559	1.95213	11.2754
	0.78499	35.2696	1.40808	27.2919	1.69059	10.8511	1.95794	15.945
	0.78733	37.0729	1.41226	30.8372	1.69561	12.4152	1.96375	15.6717
	0.78966	38.006	1.41644	28.8382	1.70064	13.2592	1.96957	13.5475
	0.79199	34.1997	1.42063	28.6301	1.70566	11.8633	1.97538	12.1011
	0.79433	34.2017	1.4248	30.3302	1.71067	16.068	1.9812	15.95
	0.79666	38.4402	1.42899	29.6612	1.71569	13.4329	1.98702	15.403
	0.79898	39.2011	1.43317	32.0742	1.72071	12.2523	1.99284	14.7675
	0.80131	35.4482	1.43735	29.4025	1.72573	11.6909	1.99863	14.0253
	0.80365	35.1999	1.44153	28.2706	1.73076	12.8709	2.00445	16.1539
	0.80599	36.2014	1.44572	29.4048	1.73577	13.264	2.01028	18.1507
	0.80831	40.7515	1.4499	30.7982	1.74079	13.2651	2.01608	16.5688
	0.81064	37.0836	1.45408	30.9481	1.74582	13.1515	2.0219	12.2373
	0.81297	35.5083	1.45826	29.7675	1.75083	12.9285	2.02771	14.1639
	0.8153	36.6345	1.46243	30.7421	1.75584	13.2034	2.03353	18.013
	0.81763	38.4453	1.46661	31.3097	1.76088	15.2875	2.03935	20.0749
	0.81997	37.1332	1.4708	27.9616	1.76591	13.1537	2.04515	16.7755
	0.8223	36.6984	1.47498	31.8226	1.77092	12.0297	2.05096	11.8979
	0.82462	36.0089	1.47916	30.7946	1.77593	14.8379	2.05679	16.4977
	0.82696	37.445	1.48334	28.527	1.78095	11.9157	2.0626	16.0194
	0.82929	37.4464	1.48753	32.5966	1.78597	13.3772	2.06841	16.0901
	0.83162	35.9499	1.49171	30.4857	1.791	15.2876	2.07422	19.7298
	0.83395	36.9457	1.49589	32.9055	1.79602	14.2195	2.08003	16.0214
	0.83628	38.5709	1.50007	30.3819	1.80103	14.8385	2.08586	17.05
	0.83861	38.0729	1.50424	30.28	1.80605	12.0856	2.09167	19.9361
	0.84094	36.6979	1.50843	34.7605	1.81107	11.9728	2.09747	18.2881
	0.84328	38.6981	1.51262	31.5168	1.8161	15.1183	2.10329	16.9125
	0.84562	39.4396	1.51679	32.9578	1.82112	13.0396	2.10911	15.9514
	0.84794	38.69	1.52097	32.3375	1.82614	11.579	2.11493	17.5306
	0.85027	36.6977	1.52515	30.3855	1.83116	12.7578	2.12074	18.4251
	0.8526	37.641	1.52933	32.231	1.83617	16.0175	2.12654	20.0071
	0.85493	38.9396	1.53352	32.7528	1.8412	15.6753	2.13236	16.7745
	0.85726	39.5052	1.5377	34.5014	1.84621	13.6004	2.13818	16.8424
	0.8596	37.1307	1.54188	33.1128	1.85124	11.9159	2.144	18.1521
	0.86193	37.199	1.54606	31.1079	1.85626	12.7564	2.1498	18.9047
	0.86425	39.0728	1.55024	34.3997	1.86129	16.4054	2.15561	18.8374
	0.86659	41.6841	1.55443	33.8329	1.86629	11.692	2.16143	16.2941
	0.86891	36.8845	1.55861	32.1852	1.87132	13.098	2.16725	18.4241
	0.87125	37.0738	1.56279	32.9064	1.87634	14.7822	2.17306	20.694
	0.87358	39.7572	1.56697	33.8356	1.88136	13.2642	2.17887	20.829
	0.87591	40.5663	1.57114	34.9139	1.88638	16.017	2.18468	15.8131
	0.87825	39.6837	1.57533	31.4677	1.8914	12.4779	2.19051	19.1075
	0.88057	37.571	1.57951	34.0911	1.89641	14.5003	2.19633	17.7345
	0.8829	37.1971	1.58367	34.4505	1.9014	14.7201	2.20212	19.3889
	0.88524	39.8176	1.58785	33.5745	1.90643	14.7287	2.2079	21.1057
	0.88757	41.6918	1.59205	33.1127	1.91147	13.4324	2.21372	17.3292
	0.8899	38.4462	1.59623	32.3521	1.91649	13.4392	2.21956	19.4565
	0.89222	37.4509	1.60041	35.319	1.92151	16.8592	2.22538	19.7312
	0.89455	39.3817	1.60459	33.9885	1.92653	15.2293	2.2312	20.1523
	0.89688	41.3801	1.60877	34.9088	1.93155	14.6689	2.23701	20.5454
	0.89922	39.9459	1.61295	34.4005	1.93656	14.3218	2.24282	17.603
	0.90155	42.0675	1.61713	33.1604	1.94158	11.8629	2.24863	19.5886
	0.90388	40.6316	1.62131	33.8343	1.9466	12.2977	2.25444	18.1495
	0.90622	38.0708	1.62548	35.5261	1.95161	14.7189	2.26025	20.4799
	0.90855	40.6927	1.62966	35.3661	1.95663	17.5288	2.26606	19.1853
	0.91087	41.8186	1.63384	35.8971	1.96165	15.4097	2.27187	21.0269
	0.91321	41.755	1.63802	32.7253	1.96666	13.2673	2.27768	17.7407
	0.91553	39.3859	1.6422	36.1397	1.9717	15.7349	2.28349	19.7997
	0.91787	39.5032	1.64639	37.4873	1.97674	16.9169	2.2893	23.7182
	0.9202	39.8824	1.65059	35.8414	1.98176	16.859	2.29512	22.1391
	0.92253	41.8186	1.65478	35.2634	1.98677	12.0846	2.30096	20.9011
	0.92486	41.4974	1.65896	33.5365	1.99179	13.6597	2.30678	17.3922
	0.9272	40.1934	1.66314	35.2314	1.99681	15.6218	2.31259	21.0498
	0.92953	39.943	1.66732	35.23	2.00182	14.2231	2.3184	21.6553
	0.93186	42.0086	1.67149	39.279	2.00684	15.7926	2.32421	18.4267
	0.93418	41.5675	1.67567	35.1208	2.01186	16.9166	2.33002	21.4561
	0.93651	41.5005	1.67985	35.843	2.01687	17.086	2.33583	20.4187
	0.93884	41.5054	1.68403	38.6221	2.02189	15.231	2.34164	21.2427
	0.94117	40.1959	1.68821	35.2777	2.02692	15.9621	2.34745	19.5949
	0.9435	42.4419	1.69239	38.1553	2.03196	16.1868	2.35326	20.7576
	0.94584	42.3801	1.69657	37.3425	2.03698	15.5697	2.35907	18.1753
	0.94817	43.1872	1.70075	34.8702	2.04199	14.4499	2.36491	19.7987
	0.9505	42.5048	1.70492	37.6899	2.04701	14.6129	2.37073	23.1651
	0.95284	38.572	1.7091	38.4175	2.05203	16.4678	2.37655	20.3555
	0.95517	41.5058	1.71328	41.2496	2.05705	18.2098	2.38236	21.3104
	0.9575	42.3176	1.71748	36.9226	2.06206	14.3958	2.38817	18.6445
	0.95983	43.7546	1.72167	34.7769	2.06708	15.5126	2.39398	19.9375
	0.96216	41.0068	1.72586	40.4351	2.0721	15.4535	2.39979	21.9904
	0.96449	40.818	1.73002	40.8388	2.07711	15.9076	2.4056	20.4917
	0.96682	41.1923	1.73419	39.2409	2.08213	14.6198	2.41141	21.3741
	0.96915	41.9417	1.73839	36.8196	2.08715	15.5735	2.41722	21.3142
	0.97149	43.8809	1.74258	38.0591	2.09219	19.0575	2.42303	21.6559
	0.97382	42.3184	1.74675	39.3908	2.09722	19.3619	2.42884	21.8668
	0.97615	41.7555	1.75093	40.5305	2.10224	15.4547	2.43467	22.3383
	0.97848	43.6283	1.75511	40.5268	2.10725	10.9635	2.4405	24.8182
	0.98081	40.5683	1.75929	38.1623	2.11227	16.969	2.44632	21.9307
	0.98314	42.5678	1.76347	37.4397	2.11729	18.5402	2.45213	21.5872
	0.98547	43.5015	1.76765	39.293	2.1223	16.3037	2.45794	20.2139
	0.9878	42.6834	1.77183	38.8317	2.12732	15.0093	2.46375	25.8473
	0.99013	43.4405	1.77601	41.0406	2.13234	15.177	2.46956	21.2449
	0.99247	41.6204	1.78018	39.5034	2.13736	17.2512	2.47537	23.237
	0.99478	39.8914	1.78436	40.3799	2.14237	18.0953	2.48118	21.521
	0.99713	40.8855	1.78854	40.4259	2.14739	15.5744	2.48699	25.437
	0.99946	44.877	1.79274	40.4283	2.15242	17.648	2.4928	24.5413
	1.00179	45.315	1.79693	41.6021	2.15746	15.0074	2.49861	20.1449
	1.00412	41.193	1.80112	39.5135	2.16249	15.1716	2.50442	21.5878
	1.00644	43.1922	1.80528	41.6661	2.16749	15.7953	2.51023	25.4306
	1.00878	44.7505	1.80945	41.4053	2.17249	16.2573	2.51607	22.4169
	1.01111	44.5631	1.81363	38.9917	2.17753	16.974	2.5219	25.2306
	1.01344	43.0697	1.81783	41.0998	2.18257	15.9089	2.52771	21.9311
	1.01578	41.3214	1.82203	41.41	2.18758	15.3983	2.53352	21.7938
	1.0181	43.0664	1.8262	41.8689	2.19258	16.9799	2.53933	23.8568
	1.02043	44.435	1.83036	39.6599	2.1976	18.3232	2.54514	23.0312
	1.02276	43.5044	1.83455	42.3336	2.20264	15.5701	2.55095	23.581
	1.0251	42.7554	1.83874	41.402	2.20768	16.0808	2.55676	24.9556
	1.02742	43.2535	1.84292	40.7993	2.21267	17.3085	2.56257	22.3441
	1.02976	43.1299	1.8471	41.5106	2.21767	16.7001	2.56838	23.7188
	1.0321	45.19	1.85128	41.4594	2.22271	17.8111	2.57419	26.5374
	1.03442	45.1912	1.85546	43.254	2.22775	18.0906	2.58	27.2945
	1.03675	44.7523	1.85964	44.1876	2.23277	17.2491	2.58583	19.2588
	1.03908	41.8184	1.86382	40.532	2.23777	15.682	2.59166	22.4728
	1.04141	44.5029	1.868	41.7085	2.24278	16.0104	2.59749	25.8978
	1.04375	42.8804	1.87217	39.4076	2.24782	17.4784	2.6033	24.7699
	1.04607	43.6286	1.87635	42.9029	2.25286	15.8476	2.60911	27.3562
	1.04841	44.6886	1.88053	42.7979	2.25786	15.625	2.61492	21.8628
	1.05073	44.627	1.88471	39.66	2.26285	18.2599	2.62073	24.4744
	1.05307	45.5683	1.88891	43.4655	2.26789	19.4467	2.62654	24.9575
	1.0554	44.4423	1.89311	43.3603	2.27293	19.2724	2.63235	25.7835
	1.05773	43.6915	1.89728	39.3011	2.27794	16.8027	2.63816	25.7742
	1.06006	44.0048	1.90144	41.4594	2.28296	15.5118	2.64397	26.3294
	1.06239	43.3168	1.90563	42.901	2.28798	16.5287	2.64978	25.0353
	1.06472	43.38	1.90982	44.0856	2.29299	18.5515	2.65559	23.5848
	1.06705	43.6241	1.91402	40.6334	2.29801	19.5536	2.6614	24.469
	1.06939	45.0024	1.91817	40.0686	2.30303	16.9173	2.66721	25.1617
	1.07172	46.2514	1.92234	43.0033	2.30804	17.9293	2.67304	27.3621
	1.07405	43.8165	1.92654	42.6951	2.31306	19.2734	2.67888	26.1219
	1.07638	43.4416	1.93073	42.0769	2.31808	19.84	2.68469	23.5253
	1.07872	42.9461	1.93491	40.1194	2.3231	18.3205	2.6905	25.708
	1.08104	45.3143	1.93909	42.1284	2.32811	14.332	2.69632	25.9751
	1.08337	47.0618	1.94327	41.8194	2.33314	16.069	2.70212	26.3404
	1.0857	44.5701	1.94745	40.8404	2.33818	19.2781	2.70793	27.2779
	1.08803	43.6288	1.95163	42.1284	2.34322	19.9974	2.71375	23.1714
	1.09037	43.9971	1.9558	42.4891	2.34823	14.5574	2.71956	26.668
	1.0927	44.4415	1.95998	44.6529	2.35322	15.9592	2.72537	23.32
	1.09502	44.9326	1.96416	42.6952	2.35825	21.4081	2.73118	25.574
	1.09736	45.9397	1.96834	41.7163	2.36329	18.9903	2.73699	26.6069
	1.09969	45.8769	1.97252	42.9012	2.36831	14.5595	2.7428	27.0121
	1.10202	44.7531	1.97671	43.3645	2.37333	17.7088	2.74861	25.7989
	1.10435	45.1903	1.98091	44.5492	2.37834	19.7283	2.75442	26.0533
	1.10273	0.02884	1.9851	42.4345	2.38336	19.3313	2.76023	25.302
	1.10505	1.02021	1.98925	40.2811	2.38838	18.097	2.76604	27.9805
	1.10738	2.89178	1.99342	44.2881	2.3934	18.3814	2.77187	27.5688
	1.10971	-0.60341	1.99762	44.7471	2.39841	20.1204	2.77771	27.5
	1.11204	-2.16254	2.00182	42.2826	2.40343	18.1543	2.78354	27.7059
	1.11437	1.08382	2.006	42.7479	2.40845	18.268	2.78932	25.5066
	1.11671	3.14419	2.01016	45.0125	2.41346	17.594	2.79512	26.1938
	1.11904	0.32297	2.01433	44.6467	2.41848	17.4812	2.80096	25.301
	1.12136	-3.72442	2.01851	43.5703	2.4235	18.2116	2.80679	32.3104
	1.12369	-1.85134	2.0227	43.1113	2.42852	18.8228	2.8126	27.9125
	1.12602	1.76491	2.0269	45.0644	2.43353	18.1533	2.81841	24.6081
	1.12835	1.83276	2.03108	45.6849	2.43855	16.923	2.82422	26.6766
	1.13069	-0.85375	2.03526	47.5266	2.44359	21.1885	2.83003	27.0913
	1.13302	-3.47458	2.03944	43.1079	2.44863	19.5603	2.83584	26.6041
	1.13535	1.39541	2.04362	43.3111	2.45366	18.0898	2.84165	26.0666
	1.13768	0.14604	2.0478	43.7807	2.45865	18.1529	2.84746	29.5603
	1.14001	1.20806	2.05197	45.0118	2.46366	18.6609	2.85327	29.7009
	1.14235	-1.16378	2.05615	47.9345	2.4687	19.0549	2.85908	28.0491
	1.14467	-0.85406	2.06033	44.6102	2.47373	19.0525	2.86489	26.4161
	1.14701	0.20785	2.06451	44.5594	2.47875	19.7266	2.8707	29.4134
	1.14934	1.20512	2.06869	46.4997	2.48374	19.7873	2.87652	29.9738
	1.15168	-0.85647	2.07287	46.6092	2.48875	20.6237	2.88236	31.9659
	1.154	-3.22525	2.07705	47.6362	2.49378	19.727	2.88818	26.118
	1.15632	0.95249	2.08124	45.4816	2.49882	17.4795	2.89399	24.6218
	1.15866	1.32569	2.08544	44.4525	2.50386	18.5405	2.8998	31.4204
	1.161	-0.47965	2.08962	46.147	2.50886	19.1679	2.90561	31.6182
	1.16333	-1.60606	2.09379	46.8178	2.51386	18.5465	2.91142	27.3611
	1.16565	-5.4072	2.09797	47.2767	2.5189	19.8368	2.91723	28.1111
	1.16798	-1.04405	2.10215	46.6104	2.52394	18.6519	2.92304	27.6495
	1.17032	1.95661	2.10633	45.3782	2.52895	19.9565	2.92885	29.3553
	1.17265	1.58296	2.11051	48.001	2.53393	19.6116	2.93466	29.9021
	1.17498	-2.03908	2.11469	47.1263	2.53897	21.0725	2.94047	29.8483
	1.17731	-1.78651	2.11887	44.9221	2.54403	18.1593	2.94628	29.5644
	1.17964	3.26683	2.12305	45.4257	2.54903	19.7839	2.9521	28.3984
	1.18197	0.95375	2.12722	48.8636	2.55402	20.2892	2.95793	29.6993
	1.1843	-2.10009	2.13141	45.5835	2.55904	22.591	2.96377	29.1519
	1.18664	0.77206	2.1356	46.6103	2.56408	20.7393	2.96958	31.487
	1.18897	0.89472	2.13979	45.7392	2.56912	20.4596	2.97539	28.8051
	1.19129	0.70475	2.14397	48.0566	2.57414	19.8267	2.9812	29.9077
	1.19363	-2.16375	2.14815	50.7748	2.57913	19.2795	2.98701	28.806
	1.19595	0.3337	2.15233	47.2782	2.58415	20.0646	2.99282	30.0475
	1.19829	0.95813	2.15651	47.2866	2.58919	19.4472	2.99863	33.2035
	1.20063	-3.41217	2.16069	47.6907	2.59422	20.1222	3.00444	31.8321
	1.20296	2.20741	2.16486	47.1783	2.59922	19.4464	3.01025	28.2681
	1.20528	-1.101	2.16904	49.5421	2.60422	22.0222	3.01606	29.7007
	1.20761	1.14481	2.17322	48.2217	2.60926	20.9656	3.02187	30.4561
	1.20994	-0.54012	2.1774	49.495	2.6143	19.9579	3.02768	31.3518
	1.21227	0.64557	2.18158	47.0229	2.61932	18.8949	3.0335	31.6918
	1.2146	-1.72578	2.18577	49.2407	2.62431	20.2881	3.03934	29.4222
	1.21694	-0.79089	2.18997	48.7742	2.62933	21.9215	3.04517	28.875
	1.21927	1.89352	2.19415	48.6728	2.63437	19.2243	3.05098	32.796
	1.22161	1.51309	2.19833	49.0331	2.63939	20.5234	3.05679	30.8028
	1.22392	-0.97621	2.2025	47.6377	2.64441	20.4035	3.0626	31.7553
	1.22627	-1.35044	2.20668	48.8298	2.64943	22.5937	3.06841	28.7407
	1.22859	1.39522	2.21086	49.5466	2.65444	23.2158	3.07422	32.6564
	1.23093	0.58434	2.21504	50.0684	2.65946	21.6947	3.08003	33.2042
	1.23325	-3.66253	2.21922	48.3123	2.66448	20.7951	3.08584	30.1121
	1.23559	-1.97308	2.2234	48.2075	2.66949	20.5142	3.09165	29.9752
	1.23791	2.01513	2.22758	50.7842	2.67451	19.9579	3.09746	32.7934
	1.24024	2.20779	2.23175	51.0871	2.67953	21.4113	3.10327	30.5991
	1.24259	-1.04029	2.23593	47.9592	2.68455	22.1399	3.10908	32.6531
	1.24491	0.02189	2.24011	47.7458	2.68956	20.571	3.11489	32.4614
	1.24724	0.8332	2.24431	50.4742	2.69458	20.9686	3.1207	32.0267
	1.24957	-0.47561	2.24851	51.5596	2.69962	21.7523	3.12651	31.9019
	1.25191	0.08865	2.25269	50.0591	2.70466	20.009	3.13234	34.1669
	1.25423	0.52036	2.25685	48.9819	2.70968	20.4016	3.13817	33.1345
	1.25656	1.09066	2.26102	50.0613	2.71468	21.47	3.14401	33.4166
	1.2589	0.33342	2.26521	50.6815	2.71968	21.0848	3.1498	32.1063
	1.26123	-1.67199	2.2694	52.3297	2.72472	22.4779	3.15559	33.2062
	1.26356	-1.10013	2.2736	49.345	2.72976	20.5107	3.16139	33.8243
	1.26589	2.07993	2.27776	50.7824	2.73477	22.0317	3.16722	33.5456
	1.26822	-0.6643	2.28193	51.3607	2.73976	21.5846	3.17306	33.1366
	1.27055	-0.16463	2.28611	52.221	2.74478	22.8193	3.17889	32.1136
	1.27288	0.58483	2.2903	52.3812	2.74982	20.683	3.18467	34.4973
	1.27521	0.58243	2.2945	50.6805	2.75486	21.9134	3.19047	35.4044
	1.27754	1.39533	2.29867	49.5487	2.75988	21.6983	3.19629	33.6891
	1.27988	-0.66715	2.30285	53.1496	2.76489	22.0298	3.20212	32.1751
	1.28221	-0.04577	2.30703	49.4995	2.76991	22.2606	3.20796	33.3449
	1.28454	-2.72546	2.31121	52.0713	2.77493	22.8747	3.21377	34.9255
	1.28686	0.64054	2.31539	51.8125	2.77994	23.4935	3.21955	35.4049
	1.2892	0.39471	2.31957	52.3286	2.78496	24.7281	3.22536	34.585
	1.29154	-0.29066	2.32375	50.3212	2.78998	21.9792	3.2312	31.2157
	1.29386	0.95698	2.32793	51.1425	2.79499	22.3697	3.23703	33.747
	1.29619	-0.72653	2.3321	52.7895	2.80001	22.8187	3.24282	34.7179
	1.29853	-0.04372	2.33628	50.8936	2.80503	22.3711	3.24861	34.2388
	1.30086	-1.04014	2.34047	49.7049	2.81005	23.0982	3.25444	35.4075
	1.30319	0.83361	2.34467	53.1023	2.81506	22.9873	3.26028	34.7201
	1.30551	2.14448	2.34885	54.4407	2.8201	24.0538	3.26609	36.8409
	1.30785	-2.40917	2.35303	53.1003	2.82514	23.826	3.27188	34.7889
	1.31018	0.02028	2.35721	51.4523	2.83015	22.9866	3.27769	34.4438
	1.31251	1.833	2.36139	52.9995	2.83517	19.9528	3.28353	33.1364
			2.36557	52.6368	2.84019	22.5932	3.28935	34.5813
			2.36975	51.3033	2.84521	23.9427	3.29516	36.1627
			2.37392	53.8229	2.85022	23.999	3.30097	35.8187
			2.3781	52.7418	2.85524	20.4595	3.30678	33.8245
			2.38228	51.8185	2.86026	21.6389	3.31259	34.169
			2.38646	53.5665	2.86527	26.0206	3.3184	36.9877
			2.39064	54.0806	2.87029	22.9887	3.32421	35.4749
			2.39483	56.5511	2.87531	23.9419	3.33002	35.5437
			2.39903	54.0259	2.88034	21.9197	3.33583	36.1626
			2.40321	51.3509	2.88538	21.868	3.34164	38.0872
			2.40739	52.3307	2.8904	23.9537	3.34745	36.4375
			2.41157	55.5265	2.89542	25.0606	3.35328	37.3993
			2.41575	56.1391	2.90043	23.4399	3.35911	37.6063
			2.41992	53.4146	2.90545	21.8096	3.36492	36.3687
			2.4241	55.2625	2.91047	24.7829	3.37073	36.85
			2.42828	54.8524	2.91548	25.1816	3.37654	37.7437
			2.43246	55.8333	2.9205	24.9524	3.38235	37.0561
			2.43664	54.8538	2.92552	21.359	3.38816	34.5129
			2.44082	53.7677	2.93053	21.3034	3.39397	36.2312
			2.445	55.4156	2.93555	24.2226	3.39978	40.1499
			2.4492	54.8496	2.94057	26.1904	3.4056	40.2188
			2.45338	53.6304	2.94561	24.9496	3.41141	33.9629
			2.45756	55.521	2.95064	22.2554	3.41722	36.2309
			2.46174	54.2358	2.95566	23.4456	3.42304	37.6063
			2.46592	54.9066	2.96067	25.0673	3.42888	40.7689
			2.4701	57.2226	2.96569	25.2349	3.4347	37.8798
			2.47428	57.4815	2.97071	23.2708	3.44051	33.5517
			2.47845	54.0289	2.97573	24.3334	3.44632	39.6679
			2.48263	56.0411	2.98074	21.9855	3.45213	39.9424
			2.48681	56.5535	2.98576	24.6179	3.45794	35.9569
			2.49099	55.3163	2.99078	25.8528	3.46375	36.8509
			2.49517	56.9675	2.99579	24.4636	3.46956	42.8996
			2.49936	55.9356	3.00081	25.4533	3.47537	40.1501
			2.50356	56.3537	3.00584	23.6607	3.48118	37.1935
			2.50774	57.9974	3.01088	22.7023	3.48699	35.9561
			2.51192	55.6235	3.0159	20.7412	3.4928	39.6688
			2.5161	55.6795	3.02092	26.8062	3.49861	40.7686
			2.52028	57.0171	3.02593	26.8651	3.50442	39.532
			2.52445	57.4307	3.03095	22.8771	3.51025	36.9225
			2.52863	57.7375	3.03597	25.4035	3.51609	40.0097
			2.53281	58.5099	3.04098	26.8085	3.52192	41.4674
			2.53699	57.0746	3.046	25.9661	3.5277	40.4224
			2.54117	56.9646	3.05102	23.1017	3.5335	38.0876
			2.54535	56.4028	3.05604	22.5394	3.53931	38.0241
			2.54953	58.2025	3.06105	25.0091	3.54512	40.9075
			2.55373	59.0287	3.06607	24.4489	3.55096	40.7691
			2.55791	57.061	3.07109	25.5713	3.55679	39.1688
			2.56209	57.3314	3.07613	26.4122	3.5626	37.6098
			2.56627	59.3352	3.08117	27.0364	3.56839	39.9395
			2.57045	58.6151	3.08619	22.7618	3.5742	42.6888
			2.57463	58.2034	3.09118	24.7883	3.58004	42.6249
			2.57881	58.1012	3.0962	24.2792	3.58586	38.7703
			2.58299	59.4868	3.10124	25.5172	3.59167	37.9547
			2.58716	58.8756	3.10628	25.9649	3.59748	41.1112
			2.59134	55.9388	3.11128	23.324	3.60329	43.1055
			2.59552	59.3853	3.11628	24.674	3.6091	40.4937
			2.5997	59.4368	3.12129	25.9662	3.61491	40.4983
			2.6039	60.9828	3.12633	27.2027	3.62072	43.1018
			2.60809	58.7618	3.13137	24.3926	3.62653	40.9023
			2.61227	57.1308	3.13638	24.7857	3.63234	40.7046
			2.61645	59.8952	3.1414	26.1378	3.63815	42.3519
			2.62063	58.4675	3.14642	25.6834	3.64396	43.3041
			2.62481	60.5773	3.15143	25.8559	3.64977	43.1867
			2.62899	60.3646	3.15645	24.7875	3.65561	38.1686
			2.63317	59.4402	3.16147	26.1902	3.66144	42.1497
			2.63734	60.4188	3.16648	27.5401	3.66727	46.3296
			2.64152	59.8555	3.1715	28.8861	3.67306	43.3123
			2.6457	61.859	3.17652	24.3437	3.67885	42.9701
			2.64988	61.7537	3.18154	24.7834	3.68466	40.3668
			2.65406	59.4437	3.18655	26.2441	3.69047	41.4531
			2.65824	60.6778	3.19157	27.5404	3.69631	46.0581
			2.66242	60.6751	3.19661	23.9504	3.70214	44.0515
			2.66662	59.4937	3.20165	27.6618	3.70795	40.9746
			2.67081	59.6026	3.20667	28.5507	3.71374	40.6313
			2.67499	62.7752	3.21166	27.6044	3.71955	44.8033
			2.67917	61.8994	3.21668	25.749	3.72539	43.9318
			2.68335	60.0096	3.22172	24.1678	3.73121	44.0677
			2.68753	59.4896	3.22676	26.5914	3.73702	42.9025
			2.69171	59.2329	3.23175	27.1462	3.74283	44.756
			2.69588	62.7866	3.23675	28.8353	3.74864	43.793
			2.70006	63.9741	3.24177	27.659	3.75445	43.4506
			2.70424	61.6559	3.24681	24.399	3.76026	47.9179
			2.70842	62.6838	3.25185	27.755	3.76607	44.6884
			2.7126	63.0447	3.25686	27.7035	3.77188	47.437
			2.71678	61.5527	3.26188	26.1875	3.77769	43.793
			2.72096	63.304	3.2669	24.1696	3.7835	41.6626
			2.72513	60.2661	3.27191	27.0843	3.78931	44.8236
			2.72932	62.1657	3.27693	29.8972	3.79515	45.169
			2.73352	60.9308	3.28195	27.604	3.80098	45.7175
			2.73771	64.9933	3.28697	26.8099	3.80679	45.7144
			2.74188	63.8156	3.29198	28.3222	3.8126	45.5832
			2.74604	61.864	3.297	28.603	3.81842	43.0383
			2.75023	63.3556	3.30202	28.5558	3.82423	44.6897
			2.75443	62.5805	3.30703	25.4694	3.83004	46.7467
			2.75862	63.8165	3.31206	26.6395	3.83585	47.6401
			2.76278	61.2006	3.3171	27.2008	3.84166	45.1015
			2.76695	62.0648	3.32213	28.1171	3.84747	44.2046
			2.77113	64.4293	3.32714	30.3413	3.85328	45.8584
			2.77531	65.812	3.33216	28.1609	3.85909	47.7799
			2.7795	61.8663	3.33718	29.1129	3.8649	43.6743
			2.7837	61.2017	3.34219	26.5342	3.87071	46.5287
			2.78788	65.6772	3.34721	29.7813	3.87652	47.2251
			2.79204	67.2682	3.35223	31.5823	3.88233	49.0127
			2.79622	62.0164	3.35724	25.9733	3.88817	46.4062
			2.80042	62.5872	3.36226	24.3418	3.89401	45.2439
			2.8046	65.6376	3.36728	30.2898	3.89981	47.7117
			2.80878	68.5498	3.3723	28.8282	3.90559	49.2258
			2.81296	66.0712	3.37733	28.7727	3.91142	48.675
			2.81714	62.48	3.38237	27.9918	3.91726	47.7882
			2.82132	64.3851	3.38739	28.5507	3.92307	48.4507
			2.8255	67.469	3.39241	28.2154	3.92888	45.99
			2.82968	64.8004	3.39742	27.1503	3.93469	47.0256
			2.83385	62.9494	3.40244	29.8396	3.9405	49.7627
			2.83803	64.4336	3.40746	28.1087	3.94631	49.1557
			2.84221	66.7517	3.41247	28.6641	3.95212	51.0041
			2.84639	66.8071	3.41749	28.7864	3.95793	46.5435
			2.85057	64.3871	3.42251	29.8994	3.96374	46.2689
			2.85477	66.0342	3.42752	28.6695	3.96955	50.4461
			2.85896	66.241	3.43255	28.2269	3.97536	53.3287
			2.86314	65.9772	3.43759	26.9229	3.98118	46.7743
			2.86732	64.4365	3.44261	28.2782	3.98701	44.622
			2.8715	64.5425	3.44763	30.6257	3.99284	49.983
			2.87567	67.7906	3.45264	29.5653	3.99865	52.7983
			2.87985	68.2427	3.45766	28.9413	4.00446	50.1875
			2.88403	66.5014	3.46268	29.7881	4.01027	47.5027
			2.88821	65.2669	3.46769	31.3037	4.01608	47.5093
			2.89239	67.4261	3.47271	29.9557	4.02189	49.2957
			2.89657	68.0921	3.47773	28.8893	4.0277	51.3551
			2.90076	68.5054	3.48275	25.4196	4.03351	50.7338
			2.90495	68.0873	3.48776	29.8294	4.03932	48.8804
			2.90913	64.0316	3.49278	33.3819	4.04513	49.0219
			2.91331	67.8458	3.49782	32.6994	4.05094	50.8023
			2.91749	71.0802	3.50285	28.0458	4.05675	52.2495
			2.92167	68.4446	3.50787	29.5072	4.06258	50.197
			2.92585	66.7522	3.51288	31.1367	4.06842	49.9169
			2.93003	66.9623	3.5179	30.9104	4.07423	49.9841
			2.93421	70.3489	3.52292	28.5558	4.08004	51.2172
			2.93838	71.3904	3.52794	28.6624	4.08585	52.3237
			2.94256	67.6923	3.53295	30.1257	4.09166	51.2201
			2.94674	66.0891	3.53797	32.7655	4.09747	52.5916
			2.95092	67.6785	3.54299	30.6865	4.10328	52.6613
			2.95512	71.2365	3.548	30.2416	4.10909	51.908
			2.95931	71.0227	3.55302	30.3502	4.1149	53.0736
			2.96349	68.1955	3.55805	31.6992	4.12071	51.977
			2.96767	67.2259	3.56309	31.7403	4.12652	52.7307
			2.97185	68.5149	3.56813	28.8959	4.13234	52.3203
			2.97602	72.4652	3.57312	29.5686	4.13817	50.054
			2.9802	69.4867	3.57812	33.5965	4.14401	52.3641
			2.98438	70.5141	3.58314	31.9306	4.14982	49.3783
			2.98856	68.5119	3.58818	31.3622	4.1556	54.4512
			2.99274	72.1428	3.59322	31.3119	4.1614	53.4876
			2.99692	73.0932	3.59824	32.7661	4.16723	52.7991
			3.0011	67.7354	3.60323	33.7226	4.17306	52.0445
			3.00529	68.5623	3.60825	28.8446	4.1789	54.1743
			3.00949	71.6537	3.61329	28.6619	4.18469	51.4249
			3.01366	71.1859	3.61831	31.9222	4.19048	53.3503
			3.01784	71.188	3.62333	33.2686	4.19631	54.3809
			3.02202	70.67	3.62835	30.1266	4.20215	53.8314
			3.0262	71.5441	3.63337	30.0126	4.20796	53.0741
			3.03038	71.3417	3.63838	32.4278	4.21377	50.6705
			3.03456	70.0497	3.6434	32.5448	4.21958	54.8622
			3.03874	70.9273	3.64842	29.6758	4.22539	56.4429
			3.04291	72.3197	3.65343	29.3385	4.2312	52.5936
			3.04709	71.4972	3.65845	30.9688	4.23701	53.212
			3.05127	71.4975	3.66347	33.6648	4.24282	54.0382
			3.05545	70.6661	3.66848	31.8124	4.24863	58.0253
			3.05963	73.0882	3.6735	28.4403	4.25444	55.2745
			3.06383	72.4223	3.67854	34.0614	4.26025	53.5557
			3.06803	73.6055	3.68358	34.782	4.26606	55.3442
			3.07221	73.5182	3.68861	30.5627	4.27188	56.3065
			3.07637	72.055	3.6936	29.1702	4.27772	57.9562
			3.08053	69.7576	3.69861	30.4054	4.28354	54.9387
			3.08473	71.1859	3.70365	34.8439	4.28935	57.1998
			3.08892	74.3798	3.70868	34.3943	4.29516	57.5425
			3.09312	74.2753	3.7137	30.632	4.30097	57.4714
			3.09728	72.7316	3.71872	31.5286	4.30678	56.1724
			3.10144	70.5831	3.72373	31.0854	4.31259	58.09
			3.10564	73.6071	3.72875	35.0667	4.3184	58.2998
			3.10983	75.5123	3.73377	31.192	4.32421	57.3301
			3.11402	71.4378	3.73878	31.1357	4.33002	55.8945
			3.11818	70.1044	3.7438	29.7931	4.33583	57.1292
			3.12235	75.4619	3.74882	31.812	4.34164	55.2127
			3.12653	74.9977	3.75384	33.7221	4.34745	59.2438
			3.13071	72.987	3.75885	32.1011	4.35328	59.675
			3.13491	71.5491	3.76387	34.3782	4.35912	60.0059
			3.1391	74.0726	3.76889	32.7673	4.36494	54.1342
			3.14328	76.3905	3.77391	34.2831	4.37075	59.7382
			3.14744	74.4825	3.77895	32.2527	4.37656	60.2213
			3.15162	71.4936	3.78399	30.4796	4.38237	59.2003
			3.15582	73.2506	3.78898	33.098	4.38818	56.6496
			3.16001	74.1204	3.79397	33.6235	4.39399	58.4399
			3.16419	75.7695	3.79894	33.5915	4.3998	60.7598
			3.16837	72.5259	3.804	26.8154	4.40561	59.7418
			3.17255	74.4359	3.80907	28.2709	4.41142	59.6761
			3.17672	76.9035	3.81411	35.6832	4.41723	59.1153
			3.1809	75.607	3.81908	32.7195	4.42304	61.5984
			3.18508	72.4276	3.82405	31.0095	4.42885	59.3256
			3.18926	72.9459	3.82907	31.6951	4.43466	62.0712
			3.19344	77.2679	3.83413	33.0538	4.44047	59.6743
			3.19762	76.6882	3.8392	35.0649	4.44628	59.5518
			3.2018	74.0715	3.84423	34.2216	4.45209	61.8736
			3.20598	75.2041	3.84924	31.8763	4.4579	62.499
			3.21015	75.2052	3.85426	32.8837	4.46371	61.5297
			3.21433	75.4106	3.85928	35.5732	4.46952	60.3849
			3.21851	75.4089	3.86429	33.5355	4.47533	62.1412
			3.22269	74.635	3.86931	29.3493	4.48115	63.9171
			3.22687	75.3123	3.87433	32.3818	4.48696	61.6416
			3.23105	75.8228	3.87935	36.7027	4.49277	63.5126
			3.23523	75.4642	3.88436	36.7463	4.49858	64.3448
			3.2394	76.0822	3.88938	32.2608	4.50439	61.9423
			3.24358	78.2383	3.8944	32.036	4.5102	61.1403
			3.24776	76.6443	3.89941	34.2249	4.51601	60.7668
			3.25194	74.4828	3.90443	35.0185	4.52182	67.6853
			3.25612	75.9858	3.90945	32.7651	4.52763	63.9798
			3.2603	75.353	3.91446	31.5379	4.53344	60.7003
			3.26448	75.9732	3.91948	34.6221	4.53925	65.4337
			3.26865	76.3906	3.9245	36.4213	4.54506	62.2566
			3.27283	76.8905	3.92952	36.974	4.55091	63.1133
			3.27701	75.2312	3.93453	33.6587	4.55677	64.5559
			3.28119	76.8891	3.93955	31.7092	4.56262	64.324
			3.28537	77.7806	3.94457	34.9625	4.56838	64.8998
			3.28955	76.6029	3.94958	36.1281	4.57414	63.6629
			3.29375	75.9727	3.9546	33.948	4.57995	63.7986
			3.29796	76.5458	3.95962	32.4907	4.58576	65.3731
			3.30218	78.3003	3.96463	33.8597	4.59162	66.4742
			3.30633	79.4781	3.96965	36.9156	4.59748	64.373
			3.31047	75.8006	3.97467	36.2815	4.6033	66.6141
			3.31464	78.8898	3.97969	34.2931	4.60906	64.9787
			3.31882	78.0734	3.9847	34.5517	4.61484	67.7843
			3.323	77.2	3.98972	34.8068	4.62065	66.827
			3.3272	76.9545	3.99474	36.5655	4.62646	64.4906
			3.33141	77.1634	3.99975	35.0212	4.63227	68.1973
			3.33562	79.8834	4.00477	36.0242	4.63813	69.3472
			3.3398	77.926	4.00979	34.9721	4.64399	65.1946
			3.34398	76.6069	4.0148	37.8658	4.64983	68.1151
			3.34816	79.7429	4.01986	35.4128	4.65558	70.1865
			3.35234	78.8702	4.02492	36.2526	4.66134	69.2435
			3.35652	80.7374	4.02997	38.3292	4.66715	66.5529
			3.3607	76.6444	4.03499	36.4678	4.67299	66.9212
			3.36487	76.8089	4.04	34.3894	4.67885	71.7694
			3.36905	78.6198	4.04502	33.5747	4.68471	69.5714
			3.37323	78.7513	4.05004	39.0587	4.69049	67.5168
			3.37741	78.7116	4.05505	38.2707	4.69625	69.3552
			3.38159	79.8845	4.06007	37.3718	4.70205	68.5447
			3.38577	79.3144	4.06509	37.5404	4.70786	68.3214
			3.38995	78.5286	4.07011	35.3001	4.71367	69.1028
			3.39412	79.892	4.07512	35.7401	4.71949	70.9545
			3.3983	79.6637	4.08014	35.8618	4.72535	69.7843
			3.40248	78.1435	4.08516	37.1024	4.73121	68.0601
			3.40666	78.8182	4.09017	38.3773	4.73704	67.8686
			3.41084	80.6314	4.09519	36.7623	4.74285	73.4169
			3.41502	81.1739	4.10021	38.0485	4.74866	71.6445
			3.4192	80.5658	4.10522	36.7045	4.75447	68.4686
			3.42338	81.2385	4.11024	38.6551	4.76028	68.12
			3.42755	79.3991	4.11526	36.3114	4.76609	72.2036
			3.43173	80.248	4.12028	36.311	4.7719	74.3859
			3.43591	80.8943	4.12529	37.7648	4.77771	70.9425
			3.44009	79.7632	4.13031	36.2619	4.78352	71.2148
			3.44427	78.8317	4.13533	38.8233	4.78933	71.8513
			3.44845	80.5302	4.14034	36.2545	4.79514	72.463
			3.45262	81.5993	4.14536	38.8885	4.80095	71.9103
			3.4568	80.7103	4.15038	39.5058	4.80676	72.9454
			3.46098	80.3216	4.15539	37.2949	4.81257	72.1177
			3.46519	80.8808	4.16041	36.0145	4.81838	71.8555
			3.4694	80.6658	4.16543	36.8514	4.82419	75.2625
			3.47361	80.9287	4.17045	40.3001	4.83	74.0496
			3.47775	79.4292	4.17546	37.4003	4.83582	73.8155
			3.48189	82.3673	4.18048	37.9147	4.84163	71.5268
			3.48606	82.6707	4.1855	38.4909	4.84744	76.8513
			3.49024	81.8555	4.19055	40.3023	4.85325	74.8718
			3.49446	81.8511	4.19561	38.893	4.85906	73.7626
			3.49867	81.5867	4.20065	36.0423	4.86487	73.9159
			3.50287	81.6506	4.20563	37.8154	4.87068	74.5332
			3.50701	83.3451	4.2106	38.0068	4.87649	78.0296
			3.51116	81.8488	4.21562	39.4681	4.8823	74.8714
			3.51534	80.4076	4.22064	37.9903	4.88811	74.8672
			3.51952	82.6726	4.2257	37.8228	4.89392	76.1041
			3.5237	82.2711	4.23076	40.3933	4.89973	76.6604
			3.52791	84.5268	4.23578	39.9167	4.90554	77.4787
			3.53213	81.1878	4.24076	40.1279	4.91135	75.7043
			3.53632	83.6539	4.24574	39.5696	4.91716	77.1943
			3.5405	83.6092	4.25076	37.836	4.92297	76.8825
			3.54468	84.0549	4.25578	37.3769	4.92878	75.8979
			3.54886	82.2045	4.2608	40.5129	4.93464	79.5943
			3.55304	82.4345	4.26582	41.4766	4.94051	75.088
			3.55722	83.9707	4.27088	39.0638	4.94634	78.2183
			3.5614	84.8553	4.27595	39.0042	4.95215	79.2427
			3.56557	83.6673	4.28097	38.8071	4.95796	80.7448
			3.56975	83.4478	4.28594	38.4525	4.96377	77.2087
			3.57393	83.2932	4.29093	39.9027	4.96958	76.9306
			3.57811	84.3251	4.29594	37.7708	4.97539	80.5016
			3.58229	84.5254	4.30096	39.6226	4.9812	81.4003
			3.58647	83.6107	4.30598	41.2531	4.98701	77.7648
			3.59065	85.497	4.31099	39.4003	4.99282	78.5815
			3.59482	85.9247	4.31605	39.967	4.99863	81.1165
			3.599	85.4026	4.32111	40.4058	5.00445	80.0294
			3.60318	84.5351	4.32616	39.8473	5.01026	82.0167
			3.60736	86.1847	4.33117	39.6253	5.01607	81.2648
			3.61154	86.3767	4.33614	38.7814	5.02188	79.4754
			3.61572	84.6348	4.34113	40.2917	5.02769	80.439
			3.6199	84.0704	4.34615	41.2453	5.0335	81.7448
			3.62407	84.6308	4.35116	41.0833	5.03931	80.7145
			3.62825	87.6702	4.35622	40.6952	5.04512	82.155
			3.63243	88.0786	4.36128	42.0967	5.05093	82.0139
			3.63661	84.7479	4.36632	40.237	5.05674	81.9545
			3.64079	85.4585	4.37129	41.1481	5.06255	85.1098
			3.64497	84.5801	4.37626	40.5397	5.06836	80.787
			3.64915	86.9448	4.38129	39.7716	5.07417	85.3824
			3.65333	87.2586	4.38635	41.8653	5.07998	82.3632
			3.6575	86.4418	4.39141	42.8247	5.08579	82.5723
			3.66168	86.489	4.39644	41.9265	5.0916	86.2784
			3.66586	87.0506	4.40144	40.9171	5.09741	86.3474
			3.67004	87.1591	4.40641	41.0847	5.10322	82.3679
			3.67425	88.6489	4.41141	43.9347	5.10903	81.6083
			3.67847	86.3403	4.41643	40.2668	5.11484	88.4048
			3.68267	85.8445	4.42144	39.0095	5.12065	87.4503
			3.68684	86.3619	4.42647	41.0769	5.12646	83.4716
			3.69102	88.4712	4.43153	42.9969	5.13227	83.7357
			3.6952	87.9641	4.43659	43.9421	5.13812	86.0093
			3.69938	88.6895	4.44162	42.6642	5.14398	85.3801
			3.70356	87.6867	4.44664	42.012	5.14983	85.591
			3.70774	87.758	4.45165	39.9784	5.15561	86.3614
			3.71192	88.1802	4.45667	44.3024	5.16137	87.5888
			3.7161	86.8022	4.46169	45.2877	5.16716	87.2438
			3.72027	87.8266	4.46671	39.3195	5.17298	87.5241
			3.72445	88.7994	4.47172	39.0207	5.17885	86.0782
			3.72863	88.6013	4.47674	43.9421	5.18471	88.6879
			3.73281	89.0213	4.48176	49.3755	5.19052	0.30089
			3.73699	88.0301	4.48677	44.0241	5.19633	3.96891
			3.74117	89.2625	4.49179	38.3874	5.20214	4.46431
			3.74535	89.3723	4.49681	40.422	5.20795	-1.83372
			3.74952	88.2038	4.50183	46.7464	5.21376	-1.6167
			3.7537	88.5924	4.50684	44.8003	5.21957	-1.19071
			3.75788	91.0555	4.51186	39.5682	5.22538	2.24251
			3.76206	89.1791	4.51688	40.433	5.23119	-0.10964
			3.76624	87.2202	4.52189	46.9851	5.237	-1.5958
			3.77042	91.0621	4.52691	46.5246	5.24281	4.44801
			3.7746	90.7053	4.53193	44.1212	5.24862	1.92717
			3.77877	91.2247	4.53694	44.1206	5.25443	1.61447
			3.78295	91.3966	4.54196	44.4574	5.26024	-1.15728
			3.78713	88.2488	4.54698	42.5045	5.26605	0.49943
			3.79131	88.7996	4.55199	42.67	5.27186	1.40654
			3.79549	89.5689	4.55701	46.1363	5.27767	2.01103
			3.79967	89.6353	4.56203	44.3967	5.28348	0.43656
			3.80385	90.256	4.56705	43.1071	5.28929	1.71343
			3.80803	90.0326	4.57206	42.4369	5.2951	2.71195
			3.8122	90.149	4.57708	44.3459	5.30091	0.65869
			3.81638	89.9436	4.5821	46.2443	5.30672	1.70924
			3.82059	92.1545	4.58711	42.6468	5.31253	0.80278
			3.8248	91.4865	4.59213	42.3167	5.31834	-4.75067
			3.82901	91.5813	4.59715	43.0533	5.32415	0.52705
			3.83316	89.8822	4.60216	46.9825	5.32996	1.09085
			3.8373	90.9187	4.60718	45.4697	5.33577	3.66334
			3.84147	93.0788	4.61224	45.2478	5.34158	1.78941
			3.84565	91.9492	4.6173	46.4086	5.34739	-1.38132
			3.84983	90.6117	4.62234	43.3755	5.3532	2.18672
			3.85401	91.3845	4.62736	46.017	5.35901	0.32604
			3.85822	92.4087	4.63238	45.1869	5.36482	4.00943
			3.86243	92.7188	4.63739	44.2906	5.37063	-5.31566
			3.86664	91.588	4.64241	44.739	5.37644	-1.68227
			3.87078	92.152	4.64743	44.5112	5.38225	3.12897
			3.87492	91.4859	4.65245	48.7252	5.38806	4.24479
			3.8791	94.0096	4.65746	46.0938	5.39387	1.78055
			3.88328	94.9876	4.66248	45.132	5.39968	-1.09809
			3.88746	90.9554	4.6675	46.1953	5.40549	1.35286
			3.89164	92.5382	4.67251	45.9773	5.4113	-1.17697
			3.89584	92.3621	4.67753	46.3135	5.41711	1.21283
			3.90006	92.7306	4.68255	44.123	5.42292	3.54993
			3.90427	94.4344	4.68757	45.913	5.42873	-0.20408
			3.90845	92.9742	4.69258	47.3245	5.43454	-3.84113
			3.91262	93.8759	4.6976	47.9451	5.44035	-0.22286
			3.9168	95.1903	4.70262	47.3215	5.44616	3.48902
			3.92098	93.187	4.70763	44.1235	5.45197	1.67092
			3.92516	94.3669	4.71265	46.3661	5.45778	-2.62383
			3.92934	94.4317	4.71767	48.1649	5.46359	-2.49549
			3.93352	94.2368	4.72268	45.98	5.4694	2.10977
			3.9377	93.9123	4.7277	43.6188	5.47521	2.39203
			3.94188	94.2669	4.73272	46.923	5.48102	-1.16976
			3.94605	95.5724	4.73773	49.287	5.48683	-0.08924
			3.95023	94.8864	4.74275	49.4047	5.49264	0.12419
			3.95441	93.4849	4.74777	46.2063	5.49845	1.19654
			3.95859	94.2622	4.75279	46.7619	5.50426	-0.06175
			3.96277	96.4852	4.7578	46.9271	5.51007	-1.11628
			3.96695	96.4353	4.76282	47.4897	5.51588	-1.93831
			3.97113	94.1144	4.76784	48.6739	5.52169	-0.01676
			3.9753	94.3169	4.77285	47.892	5.5275	2.19358
			3.97948	94.1394	4.77787	45.6931	5.53331	1.41459
			3.98366	96.5134	4.78289	48.1654	5.53912	2.53106
			3.98784	96.4754	4.78794	48.7338	5.54493	-2.16385
			3.99202	96.2729	4.793	50.9166	5.55074	-1.04217
			3.9962	96.0423	4.79805	47.2355	5.55655	-0.14941
			4.00038	94.5414	4.80304	46.4365	5.56236	-3.79415
			4.00455	95.4284	4.80801	48.3904	--	--
			4.00873	96.9317	4.81301	49.3533	--	--
			4.01291	95.9325	4.81807	49.2379	--	--
			4.01709	97.198	4.82314	49.6293	--	--
			4.02127	95.6143	4.82817	48.6723	--	--
			4.02545	97.4052	4.83318	48.8414	--	--
			4.02963	97.8799	4.8382	49.6848	--	--
			4.0338	97.1528	4.84322	49.6278	--	--
			4.038	96.4313	4.84823	49.5708	--	--
			4.04222	94.9453	4.85325	47.7184	--	--
			4.04643	99.1808	4.85827	49.292	--	--
			4.05061	97.6276	4.86329	51.4254	--	--
			4.05476	99.9246	4.8683	49.9087	--	--
			4.05891	95.822	4.87332	48.8423	--	--
			4.06308	96.9881	4.87834	50.1895	--	--
			4.06726	100.289	4.88335	48.6752	--	--
			4.07146	98.6978	4.88837	52.0982	--	--
			4.07568	96.4387	4.89339	49.7403	--	--
			4.07988	98.6903	4.8984	48.957	--	--
			4.08404	98.3367	4.90342	51.5936	--	--
			4.08818	100.14	4.90844	49.797	--	--
			4.09234	97.7191	4.91346	52.2127	--	--
			4.09655	98.444	4.91847	50.865
			4.10077	100.787	4.92349	50.8087
			4.10497	97.118	4.92851	50.0219
			4.10915	98.7942	4.93352	50.6391
			4.11332	98.5529	4.93854	50.9776
			4.1175	99.3094	4.94356	51.764
			4.12168	99.7312	4.94858	50.9204
			4.12586	98.8565	4.95359	50.6404
			4.13004	101.58	4.95861	52.1577
			4.13422	100.549	4.96363	52.4374
			4.1384	98.9645	4.96864	51.7645
			4.14257	102.049	4.97366	52.0444
			4.14675	100.15	4.97868	49.9659
			4.15093	100.186	4.98369	51.3138
			4.15511	100.451	4.98871	53.2289
			4.15929	100.711	4.99373	52.6553
			4.16347	101.274	4.99879	54.3825
			4.16765	100.238	5.00385	50.0359
			4.17182	99.2514	5.00889	51.2023
			4.176	98.1946	5.01391	54.0682
			4.18018	100.656	5.01892	51.9325
			4.18436	101.427	5.02394	51.3701
			4.18854	91.6911	5.02896	49.6853
			4.19272	88.9116	5.03398	55.6981
			4.1969	89.6419	5.03899	54.63
			4.20107	94.5496	5.04401	53
			4.20525	93.4616	5.04903	49.966
			4.20943	89.685	5.05404	52.3825
			4.21361	56.0957	5.05906	56.0349
			4.21779	-0.26897	5.06408	53.0566
			4.22197	2.61898	5.06909	50.9772
			4.22615	1.54334	5.07411	52.3828
			4.23033	-2.74844	5.07913	56.6534
			4.2345	3.15692	5.08415	55.754
			4.23868	2.6586	5.08916	51.7642
			4.24286	0.69498	5.09418	53.2815
			4.24706	-1.19162	5.0992	52.2135
			4.25128	0.70021	5.10421	54.3492
			4.25549	2.23765	5.10923	51.9331
			4.25967	0.18663	5.11425	56.2602
			4.26385	-0.76051	5.11927	54.6859
			4.26803	0.55731	5.12428	52.3265
			4.27221	2.29687	5.1293	55.5858
			4.27638	0.47565	5.13432	55.5296
			4.28056	-2.02668	5.13933	54.1242
			4.28474	0.69977	5.14435	51.7643
			4.28892	2.08412	5.14937	53.6191
			4.2931	-0.62842	5.15438	59.0138
			4.29728	-0.32342	5.1594	55.7079
			4.30146	0.68431	5.16442	54.3618
			4.30564	1.65649	5.16943	54.2199
			4.30981	-0.11631	5.17448	56.8727
			4.31399	-1.25182	5.17955	55.9769
			4.31817	0.74459	5.1846	55.5119
			4.32235	-0.02976	5.18957	54.0096
			4.32653	-0.90152	5.19455	53.1197
			4.33071	-2.69369	5.19956	56.8318
			4.33489	-1.73031	5.20458	57.8288
			4.33906	2.6429	5.2096	55.3888
			4.34324	1.59357	5.21462	54.9668
			4.34742	0.19246	5.21966	55.9228
			4.3516	0.38725	5.22472	57.3189
			4.35578	-0.19432	5.22978	55.9987
			4.35996	0.94902	5.2348	57.4337
			4.36414	0.56779	5.23982	55.1943
			4.36831	-0.98772	5.24483	55.7555
			4.37249	-0.85295	5.24985	59.8547
			4.37667	2.15582	5.25487	58.6765
			4.38085	1.78449	5.25988	56.6558
			4.38503	0.56965	5.2649	55.9241
			4.38921	-0.10786	5.26992	57.6086
			4.3934	-0.28889	5.27493	58.3945
			4.39762	0.49165	5.27995	55.7562
			4.40183	0.28897	5.28497	57.3287
			4.40601	1.56826	5.28998	56.5409
			4.41019	1.26156	5.295	59.4618
			4.41437	-0.0741	5.30002	58.1172
			4.41855	-1.209	5.30504	56.7107
			4.42273	1.3646	5.31005	57.664
			4.4269	1.67905	5.31507	57.8917
			4.43108	1.31599	5.32009	58.7322
			4.43526	-1.56479	5.3251	58.4518
			4.43944	-0.55474	5.33012	59.0692
			4.44362	-0.10381	5.33514	57.2183
			4.4478	2.5411	5.34015	61.2037
			4.45198	0.28559	5.34517	61.0362
			4.45615	-1.56251	5.35019	57.3334
			4.46033	0.84188	5.35521	56.0362
			4.46451	0.34659	5.36022	57.1012
			4.46869	0.64291	5.36524	61.822
			4.47287	0.68925	5.37026	59.5232
			4.47705	-0.57805	5.37527	56.7113
			4.48123	1.20631	5.38029	60.023
			4.48541	1.26305	5.38531	61.8249
			4.48958	2.14729	5.39033	60.0272
			4.49376	1.80457	5.39536	56.8811
			4.49794	-1.35665	5.40042	58.119
			4.50212	0.96248	5.40549	60.3562
			4.5063	0.26028	5.4105	59.4321
			4.51048	1.38251	5.41552	61.4281
			4.51466	0.38317	5.42054	59.6333
			4.51883	0.21277	5.42556	60.2537
			4.52301	1.46971	5.43057	59.5209
			4.52719	0.53701	5.43559	61.5403
			4.53139	0.68704	5.44061	58.8481
			4.53561	-0.58865	5.44562	58.5657
			4.53982	0.17032	5.45064	59.9699
			4.544	-0.07685	5.45566	60.4751
			4.54817	-0.31676	5.46067	61.2045
			4.55235	0.69959	5.46569	60.0266
			4.55653	2.59314	5.47071	61.8787
			4.56071	0.43881	5.47572	61.1527
			4.56489	0.1735	5.48074	59.4663
			4.56907	-1.3508	5.48576	61.148
			4.57325	0.29287	5.49078	61.0364
			4.57742	1.4666	5.49579	62.2169
			4.5816	0.80038	5.50081	59.8623
			4.58578	0.33359	5.50583	60.6425
			4.58996	-0.48896	5.51084	61.8797
			4.59414	0.74354	5.51586	61.7683
			4.59832	-0.1559	5.52088	62.2195
			4.6025	2.0711	5.52589	61.0382
			4.60667	0.27563	5.53091	59.9701
			4.61085	-1.54916	5.53593	61.4867
			4.61503	1.16327	5.54095	65.4724
			4.61921	0.39318	5.54596	63.8519
			4.62339	2.07522	5.55098	60.1406
					5.556	63.0565
					5.56101	65.1967
					5.56603	63.3458
					5.57105	63.0606
					5.57608	63.0612
					5.58114	64.0473
					5.5862	63.5647
					5.59121	64.1573
					5.59618	65.9749
					5.60116	65.9018
					5.6062	61.8345
					5.61127	62.27
					5.61633	65.3671
					5.62134	66.3757
					5.62636	64.6329
					5.63138	62.2187
					5.63639	64.6359
					5.64141	68.1189
					5.64643	65.8139
					5.65144	63.6226
					5.65646	61.9391
					5.66148	68.0622
					5.6665	65.8146
					5.67151	64.4664
					5.67653	65.6462
					5.68155	65.9266
					5.68656	66.9393
					5.69158	65.085
					5.6966	64.8588
					5.70161	64.6358
					5.70663	66.6569
					5.71165	66.7707
					5.71667	66.0412
					5.72168	67.0503
					5.7267	66.3763
					5.73172	67.333
					5.73673	65.7587
					5.74175	64.7465
					5.74677	64.6357
					5.75178	68.7939
					5.7568	68.5123
					5.76182	67.5013
					5.76684	68.8499
					5.77185	67.3534
					5.77687	66.6259
					5.7819	65.0986
					5.78697	66.2179
					5.79203	68.9069
					5.79705	68.7925
					5.80207	67.1059
					5.80708	68.3452
					5.8121	68.9095
					5.81712	69.5203
					5.82213	67.4439
					5.82715	66.8838
					5.83217	67.3335
					5.83719	68.5691
					5.8422	68.9066
					5.84722	69.0203
					5.85224	72.557
					5.85725	71.5457
					5.86227	68.5125
					5.86729	67.9529
					5.8723	69.4136
					5.87732	71.4322
					5.88234	71.3232
					5.88736	68.7949
					5.89237	71.2115
					5.89739	70.9842
					5.90241	72.2747
					5.90742	67.6172
					5.91244	70.0305
					5.91746	70.7609
					5.92247	70.5369
					5.92749	73.5128
					5.93251	71.438
					5.93753	72.8944
					5.94254	70.7613
					5.94756	72.4434
					5.95259	73.5226
					5.95765	70.3169
					5.96271	71.1012
					5.96773	73.2901
					5.97275	72.5907
					5.97777	74.7773
					5.98279	72.8414
					5.9878	72.2221
					5.99282	72.1129
					5.99784	74.1876
					6.00285	72.7825
					6.00787	71.9998
					6.01289	71.3275
					6.0179	73.1705
					6.02292	77.0499
					6.02794	73.1883
					6.03295	71.2123
					6.03797	71.7178
					6.04299	74.9113
					6.04801	77.6734
					6.05302	72.7382
					6.05804	69.7508
					6.06306	71.8739
					6.06807	71.5469
					6.07309	70.2065
					6.07811	72.9701
					6.08312	73.6434
					6.08814	73.4755
					6.09316	76.0533
					6.09818	75.1126
					6.10319	74.3723
					6.10821	75.3284
					6.11323	76.3407
					6.11824	76.9058
					6.12326	75.3878
					6.12829	73.3082
					6.13335	75.3835
					6.13841	76.6349
					6.14344	77.2419
					6.14846	76.2659
					6.15347	77.0614
					6.15849	75.5049
					6.16351	76.0744
					6.16853	77.803
					6.17354	78.3648
					6.17856	77.2497
					6.18358	79.4313
					6.18859	79.2193
					6.19361	79.0839
					6.19863	79.2623
					6.20364	78.6506
					6.20866	77.692
					6.21368	79.3758
					6.2187	78.5749
					6.22371	79.4385
					6.22873	80.2738
					6.23375	80.8451
					6.23876	79.9815
					6.24378	79.2213
					6.2488	81.0651
					6.25381	79.2055
					6.25883	80.3235
					6.26385	82.8631
					6.26887	80.6872
					6.27388	82.102
					6.2789	82.6376
					6.28392	80.8067
					6.28893	81.1763
					6.29395	81.4472
					6.29897	82.1169
					6.30398	81.8752
					6.309	82.6334
					6.31406	79.7721
					6.31913	83.4774
					6.32416	83.6847
					6.32918	82.4206
					6.33415	82.4112
					6.33912	82.6937
					6.34416	82.9763
					6.34922	82.4738
					6.35428	82.6528
					6.35928	84.4254
					6.36425	87.0198
					6.36925	85.2785
					6.37427	82.4679
					6.37929	79.8857
					6.38431	84.21
					6.38937	85.674
					6.39444	82.9205
					6.39946	83.155
					6.40448	87.7414
					6.40949	85.1663
					6.41451	87.6928
					6.41953	85.5587
					6.42455	84.8864
					6.42956	84.8293
					6.43458	86.0641
					6.4396	89.3231
					6.44461	88.4256
					6.44963	84.9429
					6.45465	85.9531
					6.45967	86.2893
					6.46468	86.9632
					6.4697	83.9302
					6.47472	87.4124
					6.47973	88.0897
					6.48475	88.9853
					6.48977	87.9775
					6.49478	86.741
					6.4998	86.0641
					6.50482	86.9064
					6.50984	88.3681
					6.51485	88.9326
					6.51987	86.5723
					6.52489	87.9741
					6.5299	88.5953
					6.53492	89.0438
					6.53994	90.1114
					6.54495	87.4132
					6.54998	88.3684
					6.55505	89.3489
					6.56011	92.6852
					6.5651	89.7481
					6.57007	88.5419
					6.57506	89.6497
					6.58012	90.2873
					6.58518	91.5686
					6.59023	87.3589
					6.59524	88.1448
					6.60026	91.9104
					6.60528	93.9883
					6.6103	91.4609
					6.61531	90.618
					6.62033	93.2021
					6.62535	92.7525
					6.63036	91.0104
					6.63538	89.7176
					6.6404	88.877
					6.64541	93.2591
					6.65043	95.5616
					6.65545	92.9214
					6.66047	91.0127
					6.66548	93.427
					6.6705	95.0576
					6.67552	93.6518
					6.68053	91.9084
					6.68555	89.2708
					6.69057	93.7097
					6.69559	95.113
					6.7006	93.9885
					6.70562	91.5728
					6.71064	92.0798
					6.71565	96.4058
					6.72067	95.3939
					6.72569	91.4609
					6.7307	93.0352
					6.73572	96.0691
					6.74074	96.8564
					6.74576	94.7387
					6.75077	93.3231
					6.75581	94.8315
					6.76087	94.5034
					6.76593	95.4397
					6.77095	92.8808
					6.77596	96.6808
					6.78098	97.1378
					6.786	95.6189
					6.79101	96.4017
					6.79603	94.896
					6.80105	97.0828
					6.80607	94.4985
					6.81108	93.7567
					6.8161	94.2707
					6.82112	96.6362
					6.82613	98.5958
					6.83115	95.1175
					6.83617	95.5016
					6.84118	95.5131
					6.8462	97.8087
					6.85122	97.4185
					6.85624	94.5553
					6.86125	96.7407
					6.86627	97.1937
					6.87129	98.0372
					6.8763	96.5739
					6.88132	96.9719
					6.88634	100.107
					6.89135	97.0317
					6.89637	95.9023
					6.90139	95.2263
					6.90641	100.278
					6.91142	100.678
					6.91648	97.3667
					6.92154	97.5263
					6.92658	100.106
					6.93155	99.7314
					6.93652	98.3157
					6.94154	97.9245
					6.94656	100.117
					6.95162	98.8407
					6.95668	100.797
					6.96172	101.663
					6.96673	101.624
					6.97175	100.397
					6.97677	99.8345
					6.98178	101.18
					6.9868	103.713
					6.99182	103.208
					6.99683	100.177
					7.00185	100.731
					7.00687	105.225
					7.01189	100.066
					7.0169	100.233
					7.02192	101.801
					7.02694	103.818
					7.03195	103.323
					7.03697	102.87
					7.04199	103.21
					7.04701	103.935
					7.05202	103.6
					7.05704	104.22
					7.06206	103.431
					7.06707	102.819
					7.07209	105.059
					7.07711	106.969
					7.08212	105.344
					7.08714	105.286
					7.09216	105.683
					7.09717	105.735
					7.10219	106.128
					7.10721	104.673
					7.11223	105.173
					7.11724	106.859
					7.12226	106.519
					7.12731	106.527
					7.13238	108.705
					7.13742	106.566
					7.14244	104.753
					7.14746	107.926
					7.15247	107.985
					7.15749	107.308
					7.16251	108.549
					7.16752	108.499
					7.17254	109.428
					7.17756	108.034
					7.18258	107.881
					7.18759	108.986
					7.19261	106.53
					7.19763	107.405
					7.20264	108.884
					7.20766	112.919
					7.21268	109.117
					7.21769	106.874
					7.22271	109.38
					7.22773	110.349
					7.23274	110.463
					7.23776	107.82
					7.24278	106.966
					7.2478	111.409
					7.25281	112.309
					7.25783	112.091
					7.26285	109.675
					7.26786	110.845
					7.27288	111.418
					7.2779	111.422
					7.28292	110.621
					7.28793	112.015
					7.29295	113.615
					7.29797	112.998
					7.30298	113.257
					7.30803	113.995
					7.31309	113.091
					7.31815	112.129
					7.32316	112.297
					7.32818	113.834
					7.33317	115.049
					7.33814	113.943
					7.34315	114.111
					7.34817	113.774
					7.35319	116.075
					7.35823	112.986
					7.36329	112.674
					7.36835	115.617
					7.37337	116.23
					7.37838	115.321
					7.3834	114.295
					7.38842	115.399
					7.39343	117.764
					7.39845	117.652
					7.40347	114.788
					7.40848	114.337
					7.4135	118.153
					7.41852	118.607
					7.42354	118.663
					7.42855	117.148
					7.43357	116.809
					7.43859	118.044
					7.4436	117.877
					7.44862	116.697
					7.45364	3.87775
					7.45866	-1.95635
					7.46368	-3.59641
					7.4687	0.82331
					7.47372	2.19675
					7.47874	-3.11112
					7.48376	-3.92952
					7.48878	-1.81223
					7.4938	1.2302
					7.49882	-3.49333
					7.50384	-4.04428
					7.50886	0.78735
					7.51388	-0.22936
					7.5189	-1.95861
					7.52392	-3.51842
					7.52894	-2.40917
					7.53396	-2.02687
					7.53898	-2.23246
					7.544	-3.52
					7.54902	-1.41957
					7.55404	1.22503
					7.55906	-0.9498
					7.56408	-3.849
					7.5691	-1.58869
					7.57412	0.16601
					7.57914	-1.51943
					7.58416	-4.03534
					7.58918	-1.51302
					7.5942	-3.73458
					7.59922	0.49831
					7.60424	-1.16061
					7.60926	-3.92014
					7.61428	-3.9187
					7.6193	-1.15818
					7.62432	-1.11411
					7.62934	-1.28496
					7.63436	-4.63555
					7.63938	-0.24397
					7.6444	-0.01542
					7.64942	-2.71305
					7.65444	-2.4079
					7.65946	-3.01279
					7.66448	0.47766
					7.6695	-0.51994
					7.67452	-2.83681
					7.67954	-3.24744
					7.68456	0.25269
					7.68958	0.28946
					7.6946	-1.71571
					7.69962	-3.87215
					7.70464	-2.82366
					7.70966	-0.34551
					7.71468	-2.4678
					7.7197	-2.90081
					7.72472	-0.35337
					7.72974	0.01074
					7.73476	-1.05483
					7.73978	-2.0731

## Sheet: Figure 3e
Figure 3e	Stress-strain curves of hydrogel from using a 15 wt% SOS(69-156-69) THF solutions measured at different strain rates
		1/min		3/min
	strain	stress (kPa)	strain	stress (kPa)
	0	0.43714	0	2.41678
	0	1.18653	0	2.24816
	0.00543	-4.64804	0.00345	-0.11001
	0.01372	-0.87488	0.00882	1.17708
	0.0216	-4.74078	0.01388	-2.02174
	0.02942	-2.43618	0.0189	-0.28163
	0.03723	0.06204	0.02393	0.50375
	0.04505	-0.99956	0.02895	1.40274
	0.05287	-3.55884	0.03398	-2.022
	0.06069	-4.55597	0.03899	-0.27962
	0.0685	-0.37514	0.04401	0.95322
	0.0763	-0.93561	0.04903	0.22684
	0.08411	1.99647	0.05405	3.87723
	0.09192	-1.99664	0.05907	1.23649
	0.09974	-1.37388	0.06409	0.95547
	0.10756	-0.93456	0.06911	-1.51588
	0.11537	-0.37474	0.07413	0.84302
	0.12317	-0.50161	0.07916	2.12726
	0.131	-5.18139	0.08417	-1.40426
	0.13881	-2.49684	0.08918	0.8959
	0.14662	2.18122	0.0942	2.07247
	0.15442	2.62571	0.09923	1.91329
	0.16223	-0.12387	0.10425	-0.28278
	0.17005	-4.99216	0.10928	-2.24237
	0.17787	-0.87256	0.11429	1.85654
	0.18568	1.43633	0.11931	1.17925
	0.19349	-2.12224	0.12433	1.23661
	0.2013	-0.99963	0.12935	3.03462
	0.20912	-1.24866	0.13437	0.39404
	0.21693	-0.43763	0.13938	1.51576
	0.22473	-0.18474	0.14441	1.18285
	0.23255	0.68651	0.14943	3.48387
	0.24036	0.0599	0.15446	2.63414
	0.24818	-2.43321	0.15948	-0.503
	0.256	0.25319	0.16449	0.33722
	0.26381	0.18692	0.16951	1.79624
	0.27162	-1.49853	0.17453	1.34912
	0.27943	0.12539	0.17955	1.85532
	0.28723	3.24695	0.18457	3.48393
	0.29505	2.99658	0.18959	2.75269
	0.30286	-1.37215	0.19461	-0.73063
	0.31068	-0.68606	0.19964	0.78821
	0.31849	0.19116	0.20466	2.64655
	0.32631	1.93352	0.20967	4.94524
	0.33412	-0.2494	0.21469	2.13899
	0.34193	1.31278	0.21971	1.12651
	0.34974	0.87332	0.22473	1.85374
	0.35754	0.12632	0.22975	2.58567
	0.36536	1.87284	0.23477	2.97851
	0.37318	1.12311	0.2398	1.06554
	0.381	-0.1231	0.24482	0.39505
	0.38881	-0.56294	0.24983	3.37184
	0.39662	0.1249	0.25485	4.21541
	0.40442	2.87165	0.25987	2.92189
	0.41224	1.24948	0.26489	1.6872
	0.42005	-0.37389	0.26991	2.42073
	0.42785	1.62177	0.27493	2.69737
	0.43567	0.93741	0.27995	2.81071
	0.44349	0.68572	0.28498	1.45973
	0.45131	0.56691	0.28999	1.18248
	0.45913	4.24294	0.29501	4.04582
	0.46693	0.87473	0.30003	2.13859
	0.47473	1.87268	0.30505	3.93389
	0.48255	0.24975	0.31007	4.49629
	0.49037	0.62463	0.31509	3.20437
	0.49817	4.05779	0.32011	2.02245
	0.50598	-1.61921	0.32514	0.89904
	0.5138	-2.74266	0.33016	2.93351
	0.52163	1.74655	0.33518	4.15779
	0.52944	3.8733	0.34019	2.642
	0.53724	4.12034	0.34521	3.98845
	0.54505	-1.61747	0.35023	2.76097
	0.55286	2.36986	0.35526	3.09086
	0.56067	2.87262	0.36027	2.52932
	0.56849	4.30792	0.36529	4.10213
	0.5763	0.37469	0.37032	4.04655
	0.58412	-2.06038	0.37534	2.47361
	0.59193	1.87512	0.38036	0.67692
	0.59975	3.2471	0.38537	4.27126
	0.60755	3.43509	0.39039	6.12701
	0.61536	3.87335	0.39541	5.06022
	0.62317	2.56041	0.40044	2.92248
	0.63098	1.87354	0.40546	1.85214
	0.6388	2.37486	0.41048	3.54409
	0.64662	4.68282	0.41549	5.33939
	0.65444	1.68627	0.42052	2.97939
	0.66224	0.43707	0.42554	2.69763
	0.67005	1.56129	0.43055	3.82199
	0.67786	5.24571	0.43557	6.40727
	0.68568	4.99442	0.44059	5.16892
	0.69349	0	0.44561	1.40553
	0.7013	1.56129	0.45064	2.92295
	0.70911	6.05755	0.45567	4.32523
	0.71693	1.55998	0.46068	2.58426
	0.72475	-0.43744	0.4657	2.64182
	0.73256	0.31339	0.47071	2.92284
	0.74036	6.17957	0.47573	4.66132
	0.74816	2.49526	0.48075	7.13684
	0.75598	4.55973	0.48577	3.42973
	0.7638	3.30985	0.49079	1.40514
	0.77162	1.87637	0.49582	2.41938
	0.77942	2.8095	0.50084	4.04512
	0.78724	1.74883	0.50585	4.55269
	0.79505	3.99656	0.51087	4.10266
	0.80286	1.99849	0.51589	3.0914
	0.81067	5.30912	0.52091	3.20524
	0.81847	5.67886	0.52593	6.12588
	0.82628	1.81487	0.53096	3.99073
	0.83411	1.87546	0.53597	2.81177
	0.84193	5.30691	0.541	4.60851
	0.84975	5.24571	0.54602	3.37224
	0.85755	3.68449	0.55103	2.97882
	0.86535	3.24757	0.55605	4.49646
	0.87318	7.9304	0.56108	5.95679
	0.881	5.67971	0.56609	6.18329
	0.8888	5.68331	0.57111	3.20525
	0.89661	0.49959	0.57614	1.29404
	0.90442	2.93735	0.58116	2.08663
	0.91224	6.1174	0.58618	6.29281
	0.92006	4.17889	0.5912	6.79894
	0.92787	1.81167	0.59621	1.01693
	0.93567	3.49295	0.60124	5.61899
	0.94348	9.98994	0.60626	7.69868
	0.9513	5.2455	0.61127	4.72371
	0.95911	2.49833	0.61629	3.03559
	0.96692	3.87171	0.62132	2.97882
	0.97473	4.49715	0.62634	4.27349
	0.98255	5.93245	0.63136	5.56357
	0.99037	4.74407	0.63638	5.73248
	0.99818	3.49752	0.64139	3.65545
	1.00598	4.24653	0.64641	4.1591
	1.01379	6.43198	0.65144	4.44035
	1.0216	5.30816	0.65646	6.06964
	1.02942	2.99763	0.66148	6.12678
	1.03724	4.74612	0.6665	4.60833
	1.04506	3.56003	0.67152	2.07963
	1.05286	3.18643	0.67654	4.04992
	1.06067	6.05755	0.68156	7.36181
	1.06849	6.18237	0.68657	7.64342
	1.0763	3.81139	0.69159	4.44687
	1.08411	2.18686	0.69662	2.58591
	1.09192	4.87271	0.70164	4.94808
	1.09973	7.74043	0.70666	7.85908
	1.10755	2.06074	0.71168	2.58525
	1.11537	3.74819	0.7167	1.57375
	1.12319	4.62265	0.72172	5.9025
	1.13099	6.12	0.72674	7.53081
	1.1388	6.05935	0.73176	7.47595
	1.14661	2.37334	0.73677	3.59882
	1.15442	5.87054	0.7418	3.70977
	1.16224	5.74476	0.74682	6.63183
	1.17005	4.74602	0.75185	6.96908
	1.17786	3.80898	0.75687	7.3615
	1.18568	4.93313	0.76188	3.59686
	1.1935	5.55833	0.7669	4.27222
	1.2013	7.55576	0.77191	7.02399
	1.20911	4.86936	0.77694	9.66603
	1.21692	7.49425	0.78196	7.64333
	1.22473	6.37012	0.78698	3.09327
	1.23255	5.80669	0.792	6.91253
	1.24037	6.0568	0.79702	5.95682
	1.24818	5.93243	0.80204	5.45149
	1.25599	3.87184	0.80706	4.77819
	1.2638	5.55733	0.81208	6.12484
	1.27161	7.2433	0.81709	8.82168
	1.27942	8.05863	0.82211	6.29904
	1.28722	7.74367	0.82714	6.63208
	1.29504	4.80912	0.83217	4.61235
	1.30287	2.93589	0.83718	3.65405
	1.31069	4.87252	0.8422	5.28335
	1.3185	7.99223	0.84722	6.40659
	1.3263	4.74777	0.85224	6.12847
	1.33411	5.37029	0.85727	6.57756
	1.34193	7.24333	0.86228	6.63152
	1.34974	6.61997	0.8673	7.41995
	1.35755	7.4315	0.87232	7.64385
	1.36536	6.74436	0.87735	7.19255
	1.37318	5.99735	0.88237	5.73605
	1.381	6.55176	0.88739	6.46024
	1.38881	4.81002	0.8924	7.02874
	1.39662	9.42943	0.89742	9.27172
	1.40442	7.43379	0.90245	6.40774
	1.41223	8.17627	0.90746	8.14842
	1.42005	5.43306	0.91248	7.30721
	1.42786	5.24649	0.9175	5.17217
	1.43567	10.6163	0.92253	7.47575
	1.44349	7.93057	0.92755	6.91108
	1.45131	4.74303	0.93256	7.08171
	1.45912	3.37379	0.93758	4.95083
	1.46693	10.7363	0.9426	8.08521
	1.47474	11.3635	0.94762	11.5755
	1.48254	4.05613	0.95263	5.62264
	1.49036	3.2504	0.95766	3.14789
	1.49816	7.86243	0.96267	6.90895
	1.50598	11.7964	0.96769	10.6788
	1.51379	6.6795	0.97272	7.13525
	1.5216	6.80948	0.97775	6.46421
	1.52941	7.74134	0.98276	8.37317
	1.53721	8.67616	0.98777	8.14532
	1.54503	9.48981	0.9928	9.32988
	1.55285	7.12038	0.99782	6.74485
	1.56067	7.36696	1.00283	6.74431
	1.56848	4.56012	1.00786	6.40969
	1.57629	8.30279	1.01288	8.48705
	1.58411	9.23752	1.01791	8.87338
	1.59192	6.43314	1.02292	8.54302
	1.59973	6.62047	1.02794	7.13839
	1.60754	7.118	1.03296	8.65479
	1.61534	8.86694	1.03797	8.59879
	1.62316	9.49085	1.043	9.32673
	1.63099	5.99543	1.04802	7.41921
	1.6388	7.05898	1.05304	5.17075
	1.64659	8.30085	1.05807	7.36305
	1.65442	8.61745	1.06309	9.43906
	1.66225	6.74436	1.0681	7.98466
	1.67003	7.36905	1.07311	6.91315
	1.67784	8.05452	1.07814	8.54333
	1.68566	10.2404	1.08317	10.0595
	1.69349	10.4274	1.08818	9.21642
	1.7013	5.74711	1.0932	6.6891
	1.7091	7.68209	1.09822	7.81288
	1.71691	10.8019	1.10324	9.49638
	1.72472	7.74423	1.10826	8.93796
	1.73255	7.74367	1.11328	9.32947
	1.74036	8.61796	1.1183	9.32981
	1.74817	9.3049	1.12332	8.37414
	1.75597	8.43061	1.12835	7.86887
	1.7638	8.30759	1.13336	8.54415
	1.77161	9.74092	1.13838	10.1161
	1.77942	8.61945	1.1434	8.26368
	1.78722	5.31401	1.14841	5.85166
	1.79503	7.17918	1.15343	8.316
	1.80287	10.9923	1.15846	11.6348
	1.81068	12.4166	1.16348	12.1898
	1.81847	9.0587	1.16849	6.18892
	1.82628	6.4975	1.17352	7.08228
	1.83411	6.87049	1.17855	9.2764
	1.84193	8.12176	1.18356	8.37498
	1.84972	10.4269	1.18857	11.1263
	1.85754	8.99588	1.19361	8.26255
	1.86536	10.675	1.19862	11.9706
	1.87317	5.9961	1.20364	7.08194
	1.88098	7.93203	1.20866	7.47514
	1.88878	10.4887	1.21367	10.4506
	1.8966	9.86656	1.2187	11.2404
	1.90443	8.11799	1.22373	8.2058
	1.91225	8.55731	1.22875	8.03759
	1.92004	7.93102	1.23376	9.38682
	1.92785	11.8009	1.23878	11.5773
	1.93568	12.8596	1.24381	11.405
	1.94348	7.37093	1.24882	7.98215
	1.95128	9.86434	1.25384	9.44305
	1.95911	11.1775	1.25887	11.9144
	1.96692	9.4303	1.26388	9.10776
	1.97474	8.31121	1.2689	7.19502
	1.98255	10.6809	1.27393	10.6813
	1.99036	10.4285	1.27894	11.297
	1.99817	9.43311	1.28395	11.3021
	2.00597	13.5511	1.28899	13.0927
	2.01378	10.6169	1.29401	10.508
	2.0216	8.55726	1.29903	8.26205
	2.02942	8.74465	1.30404	8.37522
	2.03723	10.3661	1.30906	11.2396
	2.04504	9.30495	1.31408	9.83577
	2.05285	7.80707	1.31911	10.1175
	2.06068	12.6766	1.32413	11.1843
	2.06848	11.9901	1.32915	11.3531
	2.07627	12.49	1.33416	12.4762
	2.08412	9.93163	1.33918	10.6793
	2.09193	12.0522	1.3442	10.3955
	2.09972	10.9934	1.34923	10.5671
	2.10754	10.4893	1.35425	11.6302
	2.11538	8.3086	1.35927	9.66791
	2.12317	13.7991	1.36428	11.3506
	2.13099	8.61736	1.3693	12.5339
	2.13879	8.05637	1.37432	10.7921
	2.1466	9.80505	1.37935	10.1751
	2.15443	14.3001	1.38438	11.5206
	2.16223	10.1784	1.38938	13.1519
	2.17004	10.0546	1.3944	10.7364
	2.17787	9.86733	1.39944	7.47705
	2.18568	10.9286	1.40444	10.8439
	2.19348	11.8653	1.40946	13.8246
	2.20129	11.3033	1.41449	13.0388
	2.2091	10.6163	1.4195	9.89191
	2.21691	11.9902	1.42453	10.1182
	2.22473	13.8002	1.42956	13.2638
	2.23255	10.7391	1.43457	12.646
	2.24035	8.80638	1.43959	8.60271
	2.24817	12.1143	1.44461	10.9584
	2.25598	12.0526	1.44962	13.6563
	2.26379	12.2395	1.45465	13.5426
	2.2716	11.1162	1.45968	12.4175
	2.27941	10.9945	1.46469	9.66929
	2.28723	16.7306	1.46971	13.2634
	2.29505	15.3598	1.47473	13.3768
	2.30286	8.4305	1.47974	9.16206
	2.31067	6.80941	1.48476	9.72405
	2.31848	12.7347	1.48979	12.0277
	2.3263	16.1687	1.49481	13.9336
	2.33411	11.5605	1.49983	11.8071
	2.34191	9.05685	1.50485	9.72406
	2.34973	13.6072	1.50987	13.7063
	2.35755	12.8021	1.51489	12.2526
	2.36537	12.2271	1.51992	12.0172
	2.37318	9.36862	1.52493	10.0049
	2.38099	12.0476	1.52995	11.3481
	2.3888	13.3005	1.53497	13.9941
	2.3966	12.0534	1.53998	12.1411
	2.40441	13.2449	1.54501	12.2557
	2.41224	14.3023	1.55003	14.2213
	2.42005	12.3023	1.55505	11.8575
	2.42786	12.1152	1.56007	11.8031
	2.43568	13.9235	1.5651	13.6547
	2.44349	13.3652	1.57011	12.9276
	2.4513	11.9909	1.57512	11.1835
	2.45911	13.7383	1.58015	13.7123
	2.46692	14.9252	1.58517	14.4444
	2.47473	12.8049	1.5902	11.8598
	2.48254	13.4878	1.59521	13.1522
	2.49034	13.9254	1.60023	14.1067
	2.49817	14.1767	1.60525	12.703
	2.50599	9.68832	1.61027	9.33145
	2.51381	13.0525	1.6153	14.2761
	2.5216	14.4881	1.6203	14.7813
	2.52942	13.8638	1.62533	13.6014
	2.53723	14.9876	1.63036	12.0839
	2.54506	13.4858	1.63538	12.9241
	2.55287	12.381	1.64039	11.9207
	2.56067	18.7246	1.64541	16.9056
	2.5685	9.74448	1.65044	10.1182
	2.5763	12.927	1.65546	12.9273
	2.58411	13.4258	1.66047	13.6013
	2.59192	13.4264	1.66549	12.0274
	2.59973	12.6776	1.67051	13.5456
	2.60753	13.9229	1.67554	14.2198
	2.61537	16.7344	1.68055	13.7129
	2.62318	14.2926	1.68557	12.7559
	2.63097	10.4976	1.69059	10.8511
	2.6388	14.8614	1.69561	12.4152
	2.64662	14.5451	1.70064	13.2592
	2.65442	10.4938	1.70566	11.8633
	2.66223	14.6662	1.71067	16.068
	2.67004	16.0501	1.71569	13.4329
	2.67785	14.6761	1.72071	12.2523
	2.68568	13.1775	1.72573	11.6909
	2.6935	12.2401	1.73076	12.8709
	2.70129	13.2389	1.73577	13.264
	2.70911	14.3012	1.74079	13.2651
	2.71694	15.5494	1.74582	13.1515
	2.72473	13.6147	1.75083	12.9285
	2.73255	15.5495	1.75584	13.2034
	2.74036	17.6735	1.76088	15.2875
	2.74817	13.679	1.76591	13.1537
	2.75599	13.3649	1.77092	12.0297
	2.76381	15.7962	1.77593	14.8379
	2.77162	11.9273	1.78095	11.9157
	2.77943	14.3011	1.78597	13.3772
	2.78723	17.0473	1.791	15.2876
	2.79505	15.5496	1.79602	14.2195
	2.80287	14.6749	1.80103	14.8385
	2.81067	14.4896	1.80605	12.0856
	2.81849	15.803	1.81107	11.9728
	2.8263	15.9855	1.8161	15.1183
	2.83411	14.4268	1.82112	13.0396
	2.84192	12.1172	1.82614	11.579
	2.84973	14.6744	1.83116	12.7578
	2.85754	17.0472	1.83617	16.0175
	2.86535	15.4244	1.8412	15.6753
	2.87317	16.0479	1.84621	13.6004
	2.881	13.6167	1.85124	11.9159
	2.88881	14.8018	1.85626	12.7564
	2.8966	18.4186	1.86129	16.4054
	2.90443	15.3	1.86629	11.692
	2.91224	14.2405	1.87132	13.098
	2.92005	13.8628	1.87634	14.7822
	2.92786	17.1104	1.88136	13.2642
	2.93568	17.4201	1.88638	16.017
	2.9435	12.8057	1.8914	12.4779
	2.95129	15.4242	1.89641	14.5003
	2.95906	18.4789	1.9014	14.7201
	2.96688	17.3032	1.90643	14.7287
	2.97472	14.3006	1.91147	13.4324
	2.98256	14.6877	1.91649	13.4392
	2.99034	16.236	1.92151	16.8592
	2.99812	16.5502	1.92653	15.2293
	3.00597	18.1099	1.93155	14.6689
	3.0138	17.2154	1.93656	14.3218
	3.0216	12.5552	1.94158	11.8629
	3.02941	13.9822	1.9466	12.2977
	3.03722	16.4828	1.95161	14.7189
	3.04503	20.1671	1.95663	17.5288
	3.05284	14.7434	1.96165	15.4097
	3.06064	14.8022	1.96666	13.2673
	3.06845	18.7303	1.9717	15.7349
	3.07626	19.4232	1.97674	16.9169
	3.08407	17.9236	1.98176	16.859
	3.09187	14.9911	1.98677	12.0846
	3.09968	16.7352	1.99179	13.6597
	3.10752	19.6702	1.99681	15.6218
	3.11538	16.1248	2.00182	14.2231
	3.12316	17.7339	2.00684	15.7926
	3.13093	18.1727	2.01186	16.9166
	3.13874	18.6101	2.01687	17.086
	3.14657	17.8599	2.02189	15.231
	3.15442	17.2982	2.02692	15.9621
	3.16224	18.9845	2.03196	16.1868
	3.17001	17.4938	2.03698	15.5697
	3.17782	15.0502	2.04199	14.4499
	3.18567	17.2357	2.04701	14.6129
	3.19349	20.2336	2.05203	16.4678
	3.2013	20.0459	2.05705	18.2098
	3.2091	14.8636	2.06206	14.3958
	3.21691	17.2365	2.06708	15.5126
	3.22472	18.2294	2.0721	15.4535
	3.23252	17.6099	2.07711	15.9076
	3.24033	15.4921	2.08213	14.6198
	3.24814	14.4924	2.08715	15.5735
	3.25595	20.5416	2.09219	19.0575
	3.26376	21.1072	2.09722	19.3619
	3.27156	17.8272	2.10224	15.4547
	3.27937	15.193	2.10725	10.9635
	3.28721	18.038	2.11227	16.969
	3.29505	21.667	2.11729	18.5402
	3.30286	18.1081	2.1223	16.3037
	3.31067	15.6108	2.12732	15.0093
	3.31847	21.1103	2.13234	15.177
	3.32628	16.2385	2.13736	17.2512
	3.33409	17.6694	2.14237	18.0953
	3.3419	16.4883	2.14739	15.5744
	3.3497	20.4205	2.15242	17.648
	3.35751	17.7982	2.15746	15.0074
	3.36532	16.611	2.16249	15.1716
	3.37313	17.5529	2.16749	15.7953
	3.38094	17.8736	2.17249	16.2573
	3.38879	16.0509	2.17753	16.974
	3.39663	19.6758	2.18257	15.9089
	3.40441	21.2323	2.18758	15.3983
	3.41217	19.3697	2.19258	16.9799
	3.42004	18.5476	2.1976	18.3232
	3.42788	16.2399	2.20264	15.5701
	3.43566	20.1745	2.20768	16.0808
	3.44344	19.7948	2.21267	17.3085
	3.45125	15.9945	2.21767	16.7001
	3.4591	19.4161	2.22271	17.8111
	3.46694	20.724	2.22775	18.0906
	3.47473	22.2272	2.23277	17.2491
	3.48251	15.9272	2.23777	15.682
	3.49033	18.1024	2.24278	16.0104
	3.49817	21.0447	2.24782	17.4784
	3.50601	20.9806	2.25286	15.8476
	3.51378	17.5488	2.25786	15.625
	3.52156	17.2909	2.26285	18.2599
	3.52937	19.8591	2.26789	19.4467
	3.53721	22.981	2.27293	19.2724
	3.54505	18.5441	2.27794	16.8027
	3.55287	18.9836	2.28296	15.5118
	3.56064	16.737	2.28798	16.5287
	3.56845	21.4206	2.29299	18.5515
	3.57629	22.0355	2.29801	19.5536
	3.58414	19.3587	2.30303	16.9173
	3.59192	18.0478	2.30804	17.9293
	3.59969	19.9774	2.31306	19.2734
	3.60752	21.5449	2.31808	19.84
	3.61537	21.5191	2.3231	18.3205
	3.62319	16.8187	2.32811	14.332
	3.63096	19.9187	2.33314	16.069
	3.63876	19.4844	2.33818	19.2781
	3.6466	22.1674	2.34322	19.9974
	3.65445	17.9881	2.34823	14.5574
	3.6622	18.6697	2.35322	15.9592
	3.67001	23.4022	2.35825	21.4081
	3.67784	22.7944	2.36329	18.9903
	3.68568	19.112	2.36831	14.5595
	3.69349	18.427	2.37333	17.7088
	3.7013	20.9835	2.37834	19.7283
	3.7091	19.6685	2.38336	19.3313
	3.71691	20.545	2.38838	18.097
	3.72472	20.1113	2.3934	18.3814
	3.73253	21.0447	2.39841	20.1204
	3.74033	20.9834	2.40343	18.1543
	3.74814	22.4213	2.40845	18.268
	3.75595	21.0479	2.41346	17.594
	3.76376	18.0498	2.41848	17.4812
	3.77157	16.4259	2.4235	18.2116
	3.77938	21.2899	2.42852	18.8228
	3.78722	23.7284	2.43353	18.1533
	3.79507	18.4337	2.43855	16.923
	3.80287	18.1078	2.44359	21.1885
	3.81064	21.7947	2.44863	19.5603
	3.81844	25.7287	2.45366	18.0898
	3.82625	21.7334	2.45865	18.1529
	3.83408	18.548	2.46366	18.6609
	3.84192	18.111	2.4687	19.0549
	3.84976	22.3551	2.47373	19.0525
	3.85754	22.4197	2.47875	19.7266
	3.86531	20.8011	2.48374	19.7873
	3.87316	21.6072	2.48875	20.6237
	3.88099	23.289	2.49378	19.727
	3.8888	21.42	2.49882	17.4795
	3.89661	21.416	2.50386	18.5405
	3.90442	20.2999	2.50886	19.1679
	3.91222	21.5485	2.51386	18.5465
	3.92003	23.2901	2.5189	19.8368
	3.92784	21.5413	2.52394	18.6519
	3.93565	21.1095	2.52895	19.9565
	3.94346	22.1678	2.53393	19.6116
	3.95126	24.7854	2.53897	21.0725
	3.95907	20.8066	2.54403	18.1593
	3.96689	21.852	2.54903	19.7839
	3.97473	22.42	2.55402	20.2892
	3.98256	23.4738	2.55904	22.591
	3.99036	23.171	2.56408	20.7393
	3.99817	23.2319	2.56912	20.4596
	4.00598	23.036	2.57414	19.8267
	4.01379	20.6141	2.57913	19.2795
	4.0216	23.7285	2.58415	20.0646
	4.0294	22.7318	2.58919	19.4472
	4.03721	21.7947	2.59422	20.1222
	4.04502	22.9803	2.59922	19.4464
	4.05282	24.5952	2.60422	22.0222
	4.06063	23.3621	2.60926	20.9656
	4.06844	22.1696	2.6143	19.9579
	4.07628	21.738	2.61932	18.8949
	4.08412	24.4161	2.62431	20.2881
	4.09193	25.1045	2.62933	21.9215
	4.09974	21.2335	2.63437	19.2243
	4.10755	20.1172	2.63939	20.5234
	4.11536	22.6703	2.64441	20.4035
	4.12316	30.4745	2.64943	22.5937
	4.13097	22.8614	2.65444	23.2158
	4.13878	19.6088	2.65946	21.6947
	4.14659	22.6059	2.66448	20.7951
	4.1544	27.0399	2.66949	20.5142
	4.1622	22.0523	2.67451	19.9579
	4.17002	21.1053	2.67953	21.4113
	4.17786	23.9799	2.68455	22.1399
	4.18569	25.3405	2.68956	20.571
	4.19349	24.8537	2.69458	20.9686
	4.2013	24.1091	2.69962	21.7523
	4.20911	23.9183	2.70466	20.009
	4.21692	23.7928	2.70968	20.4016
	4.22472	24.604	2.71468	21.47
	4.23253	23.423	2.71968	21.0848
	4.24034	23.3493	2.72472	22.4779
	4.24815	24.5406	2.72976	20.5107
	4.25595	25.1097	2.73477	22.0317
	4.26376	23.7951	2.73976	21.5846
	4.27157	23.9808	2.74478	22.8193
	4.27938	24.977	2.74982	20.683
	4.28719	26.6011	2.75486	21.9134
	4.29501	23.0446	2.75988	21.6983
	4.30286	23.4164	2.76489	22.0298
	4.3107	23.8004	2.76991	22.2606
	4.31848	25.8534	2.77493	22.8747
	4.32626	28.6648	2.77994	23.4935
	4.3341	25.6648	2.78496	24.7281
	4.34193	23.8554	2.78998	21.9792
	4.34974	26.8531	2.79499	22.3697
	4.35754	27.2273	2.80001	22.8187
	4.36535	21.4204	2.80503	22.3711
	4.37316	22.9813	2.81005	23.0982
	4.38097	28.1025	2.81506	22.9873
	4.38877	26.4778	2.8201	24.0538
	4.39658	20.2954	2.82514	23.826
	4.40439	24.2301	2.83015	22.9866
	4.4122	26.604	2.83517	19.9528
	4.42003	26.0395	2.84019	22.5932
	4.42787	24.4176	2.84521	23.9427
	4.43568	25.9779	2.85022	23.999
	4.44349	26.3532	2.85524	20.4595
	4.4513	25.6055	2.86026	21.6389
	4.45911	26.2901	2.86527	26.0206
	4.46691	27.4158	2.87029	22.9887
	4.47472	28.9738	2.87531	23.9419
	4.48253	24.1058	2.88034	21.9197
	4.49034	25.6678	2.88538	21.868
	4.49815	26.4808	2.8904	23.9537
	4.50595	28.2862	2.89542	25.0606
	4.51376	27.4914	2.90043	23.4399
	4.52157	24.3652	2.90545	21.8096
	4.52941	27.0995	2.91047	24.7829
	4.53725	25.295	2.91548	25.1816
	4.54506	28.4747	2.9205	24.9524
	4.55286	29.4109	2.92552	21.359
	4.56067	23.7323	2.93053	21.3034
	4.56848	24.4186	2.93555	24.2226
	4.57629	27.4151	2.94057	26.1904
	4.58409	28.536	2.94561	24.9496
	4.5919	27.2897	2.95064	22.2554
	4.59971	25.544	2.95566	23.4456
	4.60752	27.7223	2.96067	25.0673
	4.61532	30.5981	2.96569	25.2349
	4.62313	28.1711	2.97071	23.2708
	4.63096	24.4801	2.97573	24.3334
	4.6388	22.8118	2.98074	21.9855
	4.64662	30.6645	2.98576	24.6179
	4.65443	31.3473	2.99078	25.8528
	4.66224	25.4868	2.99579	24.4636
	4.67004	28.0396	3.00081	25.4533
	4.67785	28.4118	3.00584	23.6607
	4.68566	28.7271	3.01088	22.7023
	4.69347	25.3636	3.0159	20.7412
	4.70127	27.8989	3.02092	26.8062
	4.70908	28.3495	3.02593	26.8651
	4.71689	27.9253	3.03095	22.8771
	4.7247	29.2221	3.03597	25.4035
	4.7325	30.5954	3.04098	26.8085
	4.74034	29.9753	3.046	25.9661
	4.74818	28.2209	3.05102	23.1017
	4.75601	27.8627	3.05604	22.5394
	4.76378	29.1635	3.06105	25.0091
	4.77157	26.6034	3.06607	24.4489
	4.77939	28.2893	3.07109	25.5713
	4.78723	31.0902	3.07613	26.4122
	4.79506	28.2909	3.08117	27.0364
	4.80287	29.1627	3.08619	22.7618
	4.81067	27.9776	3.09118	24.7883
	4.81848	29.2884	3.0962	24.2792
	4.82629	27.2911	3.10124	25.5172
	4.8341	28.1011	3.10628	25.9649
	4.84191	28.6018	3.11128	23.324
	4.84971	30.4752	3.11628	24.674
	4.85752	29.4134	3.12129	25.9662
	4.86533	27.9771	3.12633	27.2027
	4.87314	28.4768	3.13137	24.3926
	4.88094	29.9755	3.13638	24.7857
	4.88877	30.1641	3.1414	26.1378
	4.89662	30.4098	3.14642	25.6834
	4.90446	27.5382	3.15143	25.8559
	4.91223	28.2906	3.15645	24.7875
	4.92001	31.0347	3.16147	26.1902
	4.92785	31.287	3.16648	27.5401
	4.93569	31.4004	3.1715	28.8861
	4.9435	28.1063	3.17652	24.3437
	4.95131	28.2945	3.18154	24.7834
	4.95912	31.6606	3.18655	26.2441
	4.96692	30.4645	3.19157	27.5404
	4.97473	24.4269	3.19661	23.9504
	4.98254	30.853	3.20165	27.6618
	4.99035	34.4671	3.20667	28.5507
	4.99816	31.4812	3.21166	27.6044
	5.00596	26.9849	3.21668	25.749
	5.01377	28.2937	3.22172	24.1678
	5.02158	33.2758	3.22676	26.5914
	5.0294	31.9074	3.23175	27.1462
	5.03724	31.1567	3.23675	28.8353
	5.04507	28.5924	3.24177	27.659
	5.05288	29.0604	3.24681	24.399
	5.06068	34.836	3.25185	27.755
	5.06849	29.0334	3.25686	27.7035
	5.0763	29.8467	3.26188	26.1875
	5.08411	29.7273	3.2669	24.1696
	5.09192	32.7159	3.27191	27.0843
	5.09972	32.7192	3.27693	29.8972
	5.10753	30.1097	3.28195	27.604
	5.11534	31.2252	3.28697	26.8099
	5.12315	31.5311	3.29198	28.3222
	5.13095	35.0281	3.297	28.603
	5.13876	34.1648	3.30202	28.5558
	5.14657	30.3616	3.30703	25.4694
	5.15438	33.1538	3.31206	26.6395
	5.16221	30.9746	3.3171	27.2008
	5.17005	29.4903	3.32213	28.1171
	5.1779	34.5763	3.32714	30.3413
	5.18568	34.5991	3.33216	28.1609
	5.19345	32.5959	3.33718	29.1129
	5.20129	27.8587	3.34219	26.5342
	5.20913	34.3496	3.34721	29.7813
	5.21694	36.466	3.35223	31.5823
	5.22474	33.1572	3.35724	25.9733
	5.23255	28.9164	3.36226	24.3418
	5.24036	30.7276	3.36728	30.2898
	5.24817	35.4709	3.3723	28.8282
	5.25598	34.5306	3.37733	28.7727
	5.26378	32.4116	3.38237	27.9918
	5.27159	32.5981	3.38739	28.5507
	5.2794	33.4105	3.39241	28.2154
	5.28721	34.6588	3.39742	27.1503
	5.29503	35.273	3.40244	29.8396
	5.30287	32.6024	3.40746	28.1087
	5.3107	30.7252	3.41247	28.6641
	5.3185	34.9336	3.41749	28.7864
	5.32631	36.5864	3.42251	29.8994
	5.33412	33.0961	3.42752	28.6695
	5.34193	32.2949	3.43255	28.2269
	5.34973	32.0383	3.43759	26.9229
	5.35754	33.6645	3.44261	28.2782
	5.36535	32.2226	3.44763	30.6257
	5.37316	33.1052	3.45264	29.5653
	5.38096	36.3387	3.45766	28.9413
	5.38877	34.4092	3.46268	29.7881
	5.39658	34.4714	3.46769	31.3037
	5.40439	33.5973	3.47271	29.9557
	5.4122	36.3467	3.47773	28.8893
	5.42002	33.115	3.48275	25.4196
	5.42787	32.0928	3.48776	29.8294
	5.4357	34.9763	3.49278	33.3819
	5.44349	37.7696	3.49782	32.6994
	5.45127	34.6614	3.50285	28.0458
	5.45911	33.1604	3.50787	29.5072
	5.46694	35.2836	3.51288	31.1367
	5.47475	38.593	3.5179	30.9104
	5.48255	33.6615	3.52292	28.5558
	5.49036	34.5337	3.52794	28.6624
	5.49817	33.0981	3.53295	30.1257
	5.50597	36.2823	3.53797	32.7655
	5.51378	36.5948	3.54299	30.6865
	5.52159	32.5998	3.548	30.2416
	5.5294	35.8457	3.55302	30.3502
	5.53721	36.9687	3.55805	31.6992
	5.54501	36.7824	3.56309	31.7403
	5.55284	32.1004	3.56813	28.8959
	5.56068	33.5438	3.57312	29.5686
	5.56853	38.3408	3.57812	33.5965
	5.57628	36.538	3.58314	31.9306
	5.58407	36.4742	3.58818	31.3622
	5.59191	36.7854	3.59322	31.3119
	5.59975	37.0314	3.59824	32.7661
	5.60758	35.8954	3.60323	33.7226
	5.61539	34.1612	3.60825	28.8446
	5.6232	38.8436	3.61329	28.6619
	5.631	37.0302	3.61831	31.9222
	5.63881	35.3409	3.62333	33.2686
	5.64662	36.0338	3.62835	30.1266
	5.65443	37.0318	3.63337	30.0126
	5.66223	40.2152	3.63838	32.4278
	5.67004	36.3479	3.6434	32.5448
	5.67785	36.0955	3.64842	29.6758
	5.68566	36.72	3.65343	29.3385
	5.69347	36.4705	3.65845	30.9688
	5.70127	36.9684	3.66347	33.6648
	5.70908	35.0971	3.66848	31.8124
	5.71689	36.6585	3.6735	28.4403
	5.7247	37.9047	3.67854	34.0614
	5.73254	39.5267	3.68358	34.782
	5.74038	37.5213	3.68861	30.5627
	5.7482	36.0338	3.6936	29.1702
	5.75597	36.7192	3.69861	30.4054
	5.76377	38.0836	3.70365	34.8439
	5.77162	38.2812	3.70868	34.3943
	5.77944	37.1578	3.7137	30.632
	5.78725	40.715	3.71872	31.5286
	5.79506	36.5368	3.72373	31.0854
	5.80286	39.0888	3.72875	35.0667
	5.81067	38.0928	3.73377	31.192
	5.81848	36.469	3.73878	31.1357
	5.82629	37.2865	3.7438	29.7931
	5.8341	35.409	3.74882	31.812
	5.8419	40.4044	3.75384	33.7221
	5.84971	37.1051	3.75885	32.1011
	5.85752	38.3844	3.76387	34.3782
	5.86535	40.3422	3.76889	32.7673
	5.8732	39.9567	3.77391	34.2831
	5.88102	38.5782	3.77895	32.2527
	5.8888	36.0382	3.78399	30.4796
	5.89658	39.45	3.78898	33.098
	5.90435	37.4237	3.79397	33.6235
	5.91211	38.886	3.79894	33.5915
	5.91992	41.1655	3.804	26.8154
	5.92779	40.7805	3.80907	28.2709
	5.93567	38.718	3.81411	35.6832
	5.94351	37.2227	3.81908	32.7195
	5.95125	39.5851	3.82405	31.0095
	5.959	40.8376	3.82907	31.6951
	5.96681	37.1734	3.83413	33.0538
	5.97462	41.2463	3.8392	35.0649
	5.98243	38.4929	3.84423	34.2216
	5.99023	39.1077	3.84924	31.8763
	5.99804	41.8213	3.85426	32.8837
	6.00589	41.6478	3.85928	35.5732
	6.01377	39.9629	3.86429	33.5355
	6.02164	36.7993	3.86931	29.3493
	6.02944	39.7305	3.87433	32.3818
	6.03725	43.2794	3.87935	36.7027
	6.04506	40.2621	3.88436	36.7463
	6.05287	39.7794	3.88938	32.2608
	6.06067	41.0909	3.8944	32.036
	6.06848	40.7741	3.89941	34.2249
	6.07629	40.0973	3.90443	35.0185
	6.0841	41.7131	3.90945	32.7651
	6.0919	41.8521	3.91446	31.5379
	6.09971	39.1561	3.91948	34.6221
	6.10752	40.4686	3.9245	36.4213
	6.11533	42.0152	3.92952	36.974
	6.12314	43.8274	3.93453	33.6587
	6.13094	38.1721	3.93955	31.7092
	6.13875	40.4101	3.94457	34.9625
	6.14656	43.3223	3.94958	36.1281
	6.15437	40.3408	3.9546	33.948
	6.16217	40.5956	3.95962	32.4907
	6.16998	41.3746	3.96463	33.8597
	6.17779	44.7037	3.96965	36.9156
	6.1856	42.4933	3.97467	36.2815
	6.1934	41.4742	3.97969	34.2931
	6.20121	43.8886	3.9847	34.5517
	6.20902	40.5448	3.98972	34.8068
	6.21683	43.0679	3.99474	36.5655
	6.22464	43.1579	3.99975	35.0212
	6.23244	43.0874	4.00477	36.0242
	6.24025	42.2277	4.00979	34.9721
	6.24806	43.2625	4.0148	37.8658
	6.25587	44.6583	4.01986	35.4128
	6.26367	39.7987	4.02492	36.2526
	6.27153	44.8882	4.02997	38.3292
	6.2794	44.0243	4.03499	36.4678
	6.28727	41.643	4.04	34.3894
	6.29508	42.3071	4.04502	33.5747
	6.30288	42.6482	4.05004	39.0587
	6.31069	45.5193	4.05505	38.2707
	6.3185	44.5206	4.06007	37.3718
	6.32631	45.0203	4.06509	37.5404
	6.33411	43.7197	4.07011	35.3001
	6.34192	42.2703	4.07512	35.7401
	6.34973	43.8441	4.08014	35.8618
	6.35754	44.6615	4.08516	37.1024
	6.36535	43.9503	4.09017	38.3773
	6.37315	43.596	4.09519	36.7623
	6.38096	45.5856	4.10021	38.0485
	6.38877	45.4673	4.10522	36.7045
	6.39658	45.4447	4.11024	38.6551
	6.40438	43.407	4.11526	36.3114
	6.41219	42.4073	4.12028	36.311
	6.42	44.2078	4.12529	37.7648
	6.42781	44.478	4.13031	36.2619
	6.43562	46.5054	4.13533	38.8233
	6.44342	42.2203	4.14034	36.2545
	6.45123	44.2103	4.14536	38.8885
	6.45904	47.9553	4.15038	39.5058
	6.46685	43.3706	4.15539	37.2949
	6.47465	42.7028	4.16041	36.0145
	6.48246	45.7567	4.16543	36.8514
	6.49027	45.5895	4.17045	40.3001
	6.49808	43.6763	4.17546	37.4003
	6.50588	45.4401	4.18048	37.9147
	6.51369	46.6406	4.1855	38.4909
	6.5215	47.6556	4.19055	40.3023
	6.52931	46.2974	4.19561	38.893
	6.53712	44.2929	4.20065	36.0423
	6.54496	47.1839	4.20563	37.8154
	6.55284	45.338	4.2106	38.0068
	6.56071	45.1536	4.21562	39.4681
	6.56852	46.7246	4.22064	37.9903
	6.57633	46.094	4.2257	37.8228
	6.58413	47.8139	4.23076	40.3933
	6.59194	46.1636	4.23578	39.9167
	6.59975	47.2089	4.24076	40.1279
	6.60756	48.6339	4.24574	39.5696
	6.61537	44.1499	4.25076	37.836
	6.62317	44.2272	4.25578	37.3769
	6.63098	48.2142	4.2608	40.5129
	6.63879	47.6992	4.26582	41.4766
	6.6466	47.0911	4.27088	39.0638
	6.6544	47.0231	4.27595	39.0042
	6.66221	47.5042	4.28097	38.8071
	6.67002	45.6043	4.28594	38.4525
	6.67783	47.2009	4.29093	39.9027
	6.68564	47.0323	4.29594	37.7708
	6.69344	45.8422	4.30096	39.6226
	6.70125	47.5124	4.30598	41.2531
	6.70906	46.8398	4.31099	39.4003
	6.71687	47.2828	4.31605	39.967
	6.72467	49.5176	4.32111	40.4058
	6.73248	45.9149	4.32616	39.8473
	6.74029	45.7284	4.33117	39.6253
	6.7481	46.7752	4.33614	38.7814
	6.7559	49.0163	4.34113	40.2917
	6.76371	48.3276	4.34615	41.2453
	6.77152	44.8991	4.35116	41.0833
	6.77933	47.28	4.35622	40.6952
	6.78714	48.9442	4.36128	42.0967
	6.79494	47.8482	4.36632	40.237
	6.80275	45.546	4.37129	41.1481
	6.81056	45.1065	4.37626	40.5397
	6.81837	46.9978	4.38129	39.7716
	6.82619	49.9958	4.38635	41.8653
	6.83407	45.9051	4.39141	42.8247
	6.84195	46.2107	4.39644	41.9265
	6.84977	46.7753	4.40144	40.9171
	6.85758	48.4159	4.40641	41.0847
	6.86539	51.3694	4.41141	43.9347
	6.87319	44.8343	4.41643	40.2668
	6.881	43.9743	4.42144	39.0095
	6.88881	48.2183	4.42647	41.0769
	6.89662	49.9633	4.43153	42.9969
	6.90442	48.14	4.43659	43.9421
	6.91223	48.1517	4.44162	42.6642
	6.92004	50.0646	4.44664	42.012
	6.92785	47.6604	4.45165	39.9784
	6.93565	47.7827	4.45667	44.3024
	6.94346	48.7639	4.46169	45.2877
	6.95127	49.1315	4.46671	39.3195
	6.95908	47.3466	4.47172	39.0207
	6.96689	48.055	4.47674	43.9421
	6.97469	52.001	4.48176	49.3755
	6.9825	51.9929	4.48677	44.0241
	6.99031	47.0241	4.49179	38.3874
	6.99812	48.0857	4.49681	40.422
	7.00592	50.3622	4.50183	46.7464
	7.01373	50.0972	4.50684	44.8003
	7.02154	48.7115	4.51186	39.5682
	7.02935	48.5958	4.51688	40.433
	7.03716	53.0185	4.52189	46.9851
	7.04496	53.0136	4.52691	46.5246
	7.05277	50.9588	4.53193	44.1212
	7.06058	50.2716	4.53694	44.1206
	7.06839	51.0204	4.54196	44.4574
	7.07619	50.0455	4.54698	42.5045
	7.084	46.7297	4.55199	42.67
	7.09181	51.3714	4.55701	46.1363
	7.09962	52.3954	4.56203	44.3967
	7.10743	50.5839	4.56705	43.1071
	7.11531	48.6543	4.57206	42.4369
	7.12319	49.6689	4.57708	44.3459
	7.13102	55.4926	4.5821	46.2443
	7.13883	51.0838	4.58711	42.6468
	7.14664	49.7714	4.59213	42.3167
	7.15445	49.8672	4.59715	43.0533
	7.16225	53.7608	4.60216	46.9825
	7.17006	53.9204	4.60718	45.4697
	7.17787	49.9691	4.61224	45.2478
	7.18568	51.9388	4.6173	46.4086
	7.19348	51.0561	4.62234	43.3755
	7.20129	54.9465	4.62736	46.017
	7.2091	52.2121	4.63238	45.1869
	7.21691	50.7144	4.63739	44.2906
	7.22471	51.0851	4.64241	44.739
	7.23252	53.5729	4.64743	44.5112
	7.24033	55.1914	4.65245	48.7252
	7.24814	50.3573	4.65746	46.0938
	7.25595	51.958	4.66248	45.132
	7.26375	54.7516	4.6675	46.1953
	7.27156	54.7139	4.67251	45.9773
	7.27937	53.836	4.67753	46.3135
	7.28718	49.2826	4.68255	44.123
	7.29498	51.0626	4.68757	45.913
	7.30279	55.2071	4.69258	47.3245
	7.3106	53.6545	4.6976	47.9451
	7.31841	53.5727	4.70262	47.3215
	7.32621	52.2198	4.70763	44.1235
	7.33402	54.6352	4.71265	46.3661
	7.34183	54.3236	4.71767	48.1649
	7.34964	51.4759	4.72268	45.98
	7.35745	49.7876	4.7277	43.6188
	7.36525	55.2411	4.73272	46.923
	7.37306	55.0656	4.73773	49.287
	7.38087	54.4605	4.74275	49.4047
	7.38874	53.5187	4.74777	46.2063
	7.39662	53.9731	4.75279	46.7619
	7.40446	54.1631	4.7578	46.9271
	7.4122	54.8272	4.76282	47.4897
	7.41993	55.894	4.76784	48.6739
	7.42774	54.9039	4.77285	47.892
	7.43558	52.2075	4.77787	45.6931
	7.44346	53.2236	4.78289	48.1654
	7.45133	56.9114	4.78794	48.7338
	7.45914	60.3668	4.793	50.9166
	7.46694	52.4794	4.79805	47.2355
	7.47475	53.7844	4.80304	46.4365
	7.48256	56.4488	4.80801	48.3904
	7.49037	55.3918	4.81301	49.3533
	7.49817	55.5187	4.81807	49.2379
	7.50598	54.5835	4.82314	49.6293
	7.51379	54.8233	4.82817	48.6723
	7.5216	55.8334	4.83318	48.8414
	7.52941	56.9529	4.8382	49.6848
	7.53721	56.5139	4.84322	49.6278
	7.54502	55.7072	4.84823	49.5708
	7.55283	53.9016	4.85325	47.7184
	7.56064	56.8835	4.85827	49.292
	7.56845	58.6306	4.86329	51.4254
	7.57625	55.4039	4.8683	49.9087
	7.58406	55.2724	4.87332	48.8423
	7.59187	56.2584	4.87834	50.1895
	7.59968	55.2739	4.88335	48.6752
	7.60748	56.8124	4.88837	52.0982
	7.61529	54.9133	4.89339	49.7403
	7.6231	50.5867	4.8984	48.957
	7.63091	56.6193	4.90342	51.5936
	7.63871	54.717	4.90844	49.797
	7.64652	56.0152	4.91346	52.2127
	7.65433	52.9624	4.91847	50.865
	7.66214	54.6408	4.92349	50.8087
	7.66995	55.0164	4.92851	50.0219
	7.67775	56.0777	4.93352	50.6391
	7.68556	53.2741	4.93854	50.9776
	7.69338	54.8282	4.94356	51.764
	7.70126	56.0748	4.94858	50.9204
	7.70914	55.7184	4.95359	50.6404
	7.71696	56.5874	4.95861	52.1577
	7.72477	55.9834	4.96363	52.4374
	7.73258	53.4725	4.96864	51.7645
	7.74039	56.624	4.97366	52.0444
	7.7482	55.1575	4.97868	49.9659
	7.756	56.8117	4.98369	51.3138
	7.76381	55.2133	4.98871	53.2289
	7.77162	55.2112	4.99373	52.6553
	7.77942	58.5667	4.99879	54.3825
	7.78723	57.9087	5.00385	50.0359
	7.79504	55.0196	5.00889	51.2023
	7.80285	55.0067	5.01391	54.0682
	7.81066	55.9578	5.01892	51.9325
	7.81846	57.7053	5.02394	51.3701
	7.82627	52.409	5.02896	49.6853
	7.83408	57.55	5.03398	55.6981
	7.84189	58.5799	5.03899	54.63
	7.84969	56.7759	5.04401	53
	7.8575	56.2172	5.04903	49.966
	7.86531	56.3756	5.05404	52.3825
	7.87312	60.1293	5.05906	56.0349
	7.88093	57.2833	5.06408	53.0566
	7.88873	56.0191	5.06909	50.9772
	7.89654	54.8913	5.07411	52.3828
	7.90435	58.5586	5.07913	56.6534
	7.91216	59.1486	5.08415	55.754
	7.91996	56.4054	5.08916	51.7642
	7.92777	57.6966	5.09418	53.2815
	7.93558	56.8889	5.0992	52.2135
	7.94339	56.8938	5.10421	54.3492
	7.9512	56.6454	5.10923	51.9331
	7.959	59.9335	5.11425	56.2602
	7.96681	60.1405	5.11927	54.6859
	7.97462	56.598	5.12428	52.3265
	7.98248	59.6382	5.1293	55.5858
	7.99036	59.4413	5.13432	55.5296
	7.99821	60.3592	5.13933	54.1242
	8.00602	57.8578	5.14435	51.7643
	8.01382	57.9262	5.14937	53.6191
	8.02163	60.4723	5.15438	59.0138
	8.02944	58.0029	5.1594	55.7079
	8.03725	58.0174	5.16442	54.3618
	8.04506	59.3838	5.16943	54.2199
	8.05286	59.0767	5.17448	56.8727
	8.06067	60.0731	5.17955	55.9769
	8.06848	60.4368	5.1846	55.5119
	8.07629	56.5119	5.18957	54.0096
	8.0841	56.5799	5.19455	53.1197
	8.0919	60.4901	5.19956	56.8318
	8.09971	60.6978	5.20458	57.8288
	8.10752	58.7647	5.2096	55.3888
	8.11532	58.461	5.21462	54.9668
	8.12313	60.0754	5.21966	55.9228
	8.13094	61.006	5.22472	57.3189
	8.13875	59.5152	5.22978	55.9987
	8.14656	61.1243	5.2348	57.4337
	8.15436	57.7893	5.23982	55.1943
	8.16217	58.6534	5.24483	55.7555
	8.16998	62.1656	5.24985	59.8547
	8.17779	61.6302	5.25487	58.6765
	8.1856	60.4149	5.25988	56.6558
	8.1934	60.2139	5.2649	55.9241
	8.20121	59.2571	5.26992	57.6086
	8.20902	60.6803	5.27493	58.3945
	8.21683	60.6572	5.27995	55.7562
	8.22463	61.331	5.28497	57.3287
	8.23244	60.3213	5.28998	56.5409
	8.24025	61.2973	5.295	59.4618
	8.24813	60.6479	5.30002	58.1172
	8.256	61.3304	5.30504	56.7107
	8.26384	62.1879	5.31005	57.664
	8.27165	61.5829	5.31507	57.8917
	8.27946	59.6418	5.32009	58.7322
	8.28727	61.7715	5.3251	58.4518
	8.29507	63.8039	5.33012	59.0692
	8.30288	61.4658	5.33514	57.2183
	8.31069	62.0208	5.34015	61.2037
	8.3185	64.6637	5.34517	61.0362
	8.3263	62.5059	5.35019	57.3334
	8.33411	59.4678	5.35521	56.0362
	8.34192	62.34	5.36022	57.1012
	8.34973	62.0548	5.36524	61.822
	8.35754	61.753	5.37026	59.5232
	8.36534	62.2806	5.37527	56.7113
	8.37315	64.0701	5.38029	60.023
	8.38096	62.7522	5.38531	61.8249
	8.38877	61.1892	5.39033	60.0272
	8.39657	63.1441	5.39536	56.8811
	8.40438	63.9508	5.40042	58.119
	8.41219	62.6957	5.40549	60.3562
	8.42	61.8297	5.4105	59.4321
	8.42781	64.6243	5.41552	61.4281
	8.43561	65.5787	5.42054	59.6333
	8.44342	64.0367	5.42556	60.2537
	8.45123	63.2672	5.43057	59.5209
	8.45904	64.734	5.43559	61.5403
	8.46684	62.7813	5.44061	58.8481
	8.47465	62.02	5.44562	58.5657
	8.48246	61.7005	5.45064	59.9699
	8.49027	63.8817	5.45566	60.4751
	8.49808	65.0572	5.46067	61.2045
	8.50588	64.2655	5.46569	60.0266
	8.51375	65.2518	5.47071	61.8787
	8.52163	63.8197	5.47572	61.1527
	8.52946	62.6426	5.48074	59.4663
	8.5372	64.9431	5.48576	61.148
	8.54494	66.375	5.49078	61.0364
	8.55275	65.1907	5.49579	62.2169
	8.56058	62.6611	5.50081	59.8623
	8.56846	64.26	5.50583	60.6425
	8.57634	64.5722	5.51084	61.8797
	8.58412	65.5034	5.51586	61.7683
	8.59186	65.0117	5.52088	62.2195
	8.59964	64.5117	5.52589	61.0382
	8.60745	63.262	5.53091	59.9701
	8.61528	64.4463	5.53593	61.4867
	8.62316	67.9939	5.54095	65.4724
	8.63104	66.115	5.54596	63.8519
	8.63882	66.1	5.55098	60.1406
	8.64656	67.3825	5.556	63.0565
	8.65432	68.0069	5.56101	65.1967
	8.66212	65.3292	5.56603	63.3458
	8.66999	66.5775	5.57105	63.0606
	8.67787	68.8276	5.57608	63.0612
	8.68573	67.6335	5.58114	64.0473
	8.69347	66.3194	5.5862	63.5647
	8.70121	67.1951	5.59121	64.1573
	8.70902	69.1719	5.59618	65.9749
	8.71682	68.7923	5.60116	65.9018
	8.72463	65.7849	5.6062	61.8345
	8.73244	67.9944	5.61127	62.27
	8.74028	66.1949	5.61633	65.3671
	8.74815	69.1089	5.62134	66.3757
	8.75603	68.7524	5.62636	64.6329
	8.76384	66.5099	5.63138	62.2187
	8.77164	68.0717	5.63639	64.6359
	8.77945	68.8804	5.64141	68.1189
	8.78726	69.7533	5.64643	65.8139
	8.79507	67.6314	5.65144	63.6226
	8.80287	68.5732	5.65646	61.9391
	8.81068	69.0666	5.66148	68.0622
	8.81849	66.7572	5.6665	65.8146
	8.8263	67.8826	5.67151	64.4664
	8.8341	68.0689	5.67653	65.6462
	8.84191	70.0657	5.68155	65.9266
	8.84972	67.945	5.68656	66.9393
	8.85753	67.1968	5.69158	65.085
	8.86534	67.3182	5.6966	64.8588
	8.87314	68.1347	5.70161	64.6358
	8.88095	70.1272	5.70663	66.6569
	8.88876	67.6329	5.71165	66.7707
	8.89657	67.9475	5.71667	66.0412
	8.90437	69.7528	5.72168	67.0503
	8.91218	70.0661	5.7267	66.3763
	8.91999	70.3811	5.73172	67.333
	8.9278	68.3189	5.73673	65.7587
	8.9356	68.3176	5.74175	64.7465
	8.94341	67.6974	5.74677	64.6357
	8.95122	69.2563	5.75178	68.7939
	8.95903	71.1285	5.7568	68.5123
	8.96684	69.0065	5.76182	67.5013
	8.97464	70.3171	5.76684	68.8499
	8.98245	68.9025	5.77185	67.3534
	8.99031	70.4198	5.77687	66.6259
	8.99818	69.4478	5.7819	65.0986
	9.00604	69.1336	5.78697	66.2179
	9.01385	69.0696	5.79203	68.9069
	9.02165	70.4414	5.79705	68.7925
	9.02946	70.4411	5.80207	67.1059
	9.03727	69.2567	5.80708	68.3452
	9.04508	71.2571	5.8121	68.9095
	9.05289	72.5623	5.81712	69.5203
	9.06069	69.8171	5.82213	67.4439
	9.0685	69.4441	5.82715	66.8838
	9.07631	69.8811	5.83217	67.3335
	9.08412	71.3792	5.83719	68.5691
	9.09192	72.8783	5.8422	68.9066
	9.09973	72.1922	5.84722	69.0203
	9.10754	71.7522	5.85224	72.557
	9.11535	70.878	5.85725	71.5457
	9.12315	74.0019	5.86227	68.5125
	9.13096	68.6956	5.86729	67.9529
	9.13877	71.6927	5.8723	69.4136
	9.14658	72.5631	5.87732	71.4322
	9.15439	72.8781	5.88234	71.3232
	9.16219	72.754	5.88736	68.7949
	9.17	71.3798	5.89237	71.2115
	9.17781	74.563	5.89739	70.9842
	9.18562	74.5615	5.90241	72.2747
	9.19342	70.2577	5.90742	67.6172
	9.20123	72.5658	5.91244	70.0305
	9.20904	71.4416	5.91746	70.7609
	9.21685	73.1285	5.92247	70.5369
	9.22465	75.8114	5.92749	73.5128
	9.23246	73.3172	5.93251	71.438
	9.24027	73.6254	5.93753	72.8944
	9.24808	71.7541	5.94254	70.7613
	9.25589	74.5598	5.94756	72.4434
	9.26374	74.7581	5.95259	73.5226
	9.27161	72.0072	5.95765	70.3169
	9.27948	71.5079	5.96271	71.1012
	9.28723	75.6882	5.96773	73.2901
	9.29496	75.8178	5.97275	72.5907
	9.30277	76.3119	5.97777	74.7773
	9.31057	74.208	5.98279	72.8414
	9.31838	73.9998	5.9878	72.2221
	9.32619	76.022	5.99282	72.1129
	9.33404	74.3671	5.99784	74.1876
	9.34191	73.8731	6.00285	72.7825
	9.34979	73.0625	6.00787	71.9998
	9.35754	72.9488	6.01289	71.3275
	9.36527	77.2112	6.0179	73.1705
	9.37308	78.3424	6.02292	77.0499
	9.38089	74.6832	6.02794	73.1883
	9.38874	72.6959	6.03295	71.2123
	9.39662	73.6293	6.03797	71.7178
	9.40448	76.9388	6.04299	74.9113
	9.41229	75.0382	6.04801	77.6734
	9.42009	73.1239	6.05302	72.7382
	9.4279	72.4064	6.05804	69.7508
	9.43571	76.5645	6.06306	71.8739
	9.44352	77.1059	6.06807	71.5469
	9.45132	74	6.07309	70.2065
	9.45913	73.878	6.07811	72.9701
	9.46694	73.1269	6.08312	73.6434
	9.47475	74.7684	6.08814	73.4755
	9.48255	75.1088	6.09316	76.0533
	9.49036	73.6323	6.09818	75.1126
	9.49817	74.318	6.10319	74.3723
	9.50598	75.5029	6.10821	75.3284
	9.51379	75.7451	6.11323	76.3407
	9.52159	75.1843	6.11824	76.9058
	9.5294	72.8053	6.12326	75.3878
	9.53721	71.0763	6.12829	73.3082
	9.54502	74.1868	6.13335	75.3835
	9.55283	74.4447	6.13841	76.6349
	9.56063	72.5037	6.14344	77.2419
	9.56844	72.3707	6.14846	76.2659
	9.57625	70.5006	6.15347	77.0614
	9.58405	73.1927	6.15849	75.5049
	9.59186	71.4408	6.16351	76.0744
	9.59967	71.3001	6.16853	77.803
	9.60748	73.6256	6.17354	78.3648
	9.61529	73.8231	6.17856	77.2497
	9.62309	72.7529	6.18358	79.4313
	9.6309	72.0671	6.18859	79.2193
	9.63871	75.5625	6.19361	79.0839
	9.64652	74.8872	6.19863	79.2623
	9.65433	71.8315	6.20364	78.6506
	9.66218	71.8201	6.20866	77.692
	9.67006	75.9365	6.21368	79.3758
	9.67792	74.5327	6.2187	78.5749
	9.68568	70.577	6.22371	79.4385
	9.69342	72.9332	6.22873	80.2738
	9.70119	74.829	6.23375	80.8451
	9.70907	77.1083	6.23876	79.9815
	9.71695	73.319	6.24378	79.2213
	9.72479	72.8159	6.2488	81.0651
	9.7326	74.0034	6.25381	79.2055
	9.7404	75.3132	6.25883	80.3235
	9.74821	75.6852	6.26385	82.8631
	9.75602	72.5087	6.26887	80.6872
	9.76383	74.3141	6.27388	82.102
	9.77163	77.4945	6.2789	82.6376
	9.77944	75.8753	6.28392	80.8067
	9.78725	76.3768	6.28893	81.1763
	9.79506	73.505	6.29395	81.4472
	9.80287	75.1213	6.29897	82.1169
	9.81067	75.5638	6.30398	81.8752
	9.81848	74.9986	6.309	82.6334
	9.82629	72.5722	6.31406	79.7721
	9.8341	76.5619	6.31913	83.4774
	9.8419	80.306	6.32416	83.6847
	9.84971	75.9397	6.32918	82.4206
	9.85752	72.94	6.33415	82.4112
	9.86533	75.749	6.33912	82.6937
	9.87313	74.2507	6.34416	82.9763
	9.88094	73.8793	6.34922	82.4738
	9.88875	72.0059	6.35428	82.6528
	9.89656	73.6256	6.35928	84.4254
	9.90437	77.4985	6.36425	87.0198
	9.91217	76.8746	6.36925	85.2785
	9.91998	74.3096	6.37427	82.4679
	9.92779	70.6973	6.37929	79.8857
	9.9356	75.2496	6.38431	84.21
	9.9434	76.9377	6.38937	85.674
	9.95121	72.5036	6.39444	82.9205
	9.95902	74.8762	6.39946	83.155
	9.96683	78.3031	6.40448	87.7414
	9.97463	77.0853	6.40949	85.1663
	9.98245	75.5957	6.41451	87.6928
	9.99032	77.684	6.41953	85.5587
	9.9982	78.625	6.42455	84.8864
	10.006	75.315	6.42956	84.8293
	10.0138	75.6286	6.43458	86.0641
	10.0216	77.5614	6.4396	89.3231
	10.0295	80.4927	6.44461	88.4256
	10.0373	79.434	6.44963	84.9429
	10.0451	75.2518	6.45465	85.9531
	10.0529	75.1279	6.45967	86.2893
	10.0607	78.4339	6.46468	86.9632
	10.0685	78.438	6.4697	83.9302
	10.0763	77.4968	6.47472	87.4124
	10.0841	75.1296	6.47973	88.0897
	10.0919	79.1202	6.48475	88.9853
	10.0997	77.3092	6.48977	87.9775
	10.1075	75.9392	6.49478	86.741
	10.1153	77.2516	6.4998	86.0641
	10.1232	79.7489	6.50482	86.9064
	10.131	79.4956	6.50984	88.3681
	10.1388	78.6835	6.51485	88.9326
	10.1466	78.3763	6.51987	86.5723
	10.1544	78.5586	6.52489	87.9741
	10.1622	77.1868	6.5299	88.5953
	10.17	79.248	6.53492	89.0438
	10.1778	78.7492	6.53994	90.1114
	10.1856	79.3083	6.54495	87.4132
	10.1934	77.7471	6.54998	88.3684
	10.2012	77.4421	6.55505	89.3489
	10.209	80.995	6.56011	92.6852
	10.2168	80.6176	6.5651	89.7481
	10.2247	78.4359	6.57007	88.5419
	10.2325	79.4862	6.57506	89.6497
	10.2403	80.1956	6.58012	90.2873
	10.2481	81.7297	6.58518	91.5686
	10.2559	78.1058	6.59023	87.3589
	10.2637	80.1588	6.59524	88.1448
	10.2716	81.7428	6.60026	91.9104
	10.2795	83.1764	6.60528	93.9883
	10.2873	79.4996	6.6103	91.4609
	10.2951	79.5	6.61531	90.618
	10.3029	80.0568	6.62033	93.2021
	10.3107	82.6172	6.62535	92.7525
	10.3185	80.1826	6.63036	91.0104
	10.3263	78.4329	6.63538	89.7176
	10.3341	78.6959	6.6404	88.877
	10.3419	82.9326	6.64541	93.2591
	10.3498	83.1121	6.65043	95.5616
	10.3576	80.7448	6.65545	92.9214
	10.3654	80.005	6.66047	91.0127
	10.3732	83.679	6.66548	93.427
	10.381	83.1826	6.6705	95.0576
	10.3888	82.9296	6.67552	93.6518
	10.3966	81.4888	6.68053	91.9084
	10.4044	79.0698	6.68555	89.2708
	10.4122	85.9345	6.69057	93.7097
	10.42	86.1764	6.69559	95.113
	10.4278	83.113	6.7006	93.9885
	10.4356	81.3706	6.70562	91.5728
	10.4435	83.1882	6.71064	92.0798
	10.4512	84.865	6.71565	96.4058
	10.4591	81.3663	6.72067	95.3939
	10.4669	80.8737	6.72569	91.4609
	10.4747	83.1877	6.7307	93.0352
	10.4825	84.8676	6.73572	96.0691
	10.4903	85.118	6.74074	96.8564
	10.4981	82.2618	6.74576	94.7387
	10.5059	83.5646	6.75077	93.3231
	10.5137	83.8049	6.75581	94.8315
	10.5215	82.6217	6.76087	94.5034
	10.5293	84.1805	6.76593	95.4397
	10.5372	85.183	6.77095	92.8808
	10.545	86.5505	6.77596	96.6808
	10.5529	83.1209	6.78098	97.1378
	10.5607	84.3049	6.786	95.6189
	10.5684	88.5315	6.79101	96.4017
	10.5762	86.4715	6.79603	94.896
	10.5841	82.6269	6.80105	97.0828
	10.5919	82.5603	6.80607	94.4985
	10.5998	87.9282	6.81108	93.7567
	10.6075	87.3037	6.8161	94.2707
	10.6153	83.2024	6.82112	96.6362
	10.6231	85.7941	6.82613	98.5958
	10.6309	86.4447	6.83115	95.1175
	10.6387	88.0297	6.83617	95.5016
	10.6465	84.6436	6.84118	95.5131
	10.6544	85.5483	6.8462	97.8087
	10.6622	87.4282	6.85122	97.4185
	10.6701	86.1233	6.85624	94.5553
	10.6779	85.0546	6.86125	96.7407
	10.6857	85.0536	6.86627	97.1937
	10.6935	86.6816	6.87129	98.0372
	10.7013	88.1704	6.8763	96.5739
	10.7091	87.1983	6.88132	96.9719
	10.717	87.1007	6.88634	100.107
	10.7248	85.4888	6.89135	97.0317
	10.7326	87.4281	6.89637	95.9023
	10.7404	88.4429	6.90139	95.2263
	10.7482	88.1146	6.90641	100.278
	10.756	85.7249	6.91142	100.678
	10.7638	87.6902	6.91648	97.3667
	10.7716	89.6114	6.92154	97.5263
	10.7794	88.7972	6.92658	100.106
	10.7872	87.1263	6.93155	99.7314
	10.795	88.5489	6.93652	98.3157
	10.8028	89.1693	6.94154	97.9245
	10.8107	86.1118	6.94656	100.117
	10.8185	86.1362	6.95162	98.8407
	10.8263	90.8042	6.95668	100.797
	10.8341	89.7308	6.96172	101.663
	10.8419	89.8074	6.96673	101.624
	10.8497	88.5042	6.97175	100.397
	10.8575	87.3008	6.97677	99.8345
	10.8653	87.8413	6.98178	101.18
	10.8731	90.3022	6.9868	103.713
	10.8809	89.8699	6.99182	103.208
	10.8887	86.8983	6.99683	100.177
	10.8965	88.8428	7.00185	100.731
	10.9043	92.6377	7.00687	105.225
	10.9122	88.6651	7.01189	100.066
	10.92	85.8991	7.0169	100.233
	10.9278	89.1703	7.02192	101.801
	10.9357	92.605	7.02694	103.818
	10.9436	87.429	7.03195	103.323
	10.9513	89.2395	7.03697	102.87
	10.959	90.8122	7.04199	103.21
	10.9668	91.6624	7.04701	103.935
	10.9747	90.9232	7.05202	103.6
	10.9825	89.116	7.05704	104.22
	10.9904	90.8474	7.06206	103.431
	10.9982	90.0657	7.06707	102.819
	11.006	90.1308	7.07209	105.059
	11.0138	91.6068	7.07711	106.969
	11.0216	91.8033	7.08212	105.344
	11.0295	91.0344	7.08714	105.286
	11.0373	90.4313	7.09216	105.683
	11.0451	92.1207	7.09717	105.735
	11.0529	91.1554	7.10219	106.128
	11.0607	89.6208	7.10721	104.673
	11.0685	90.121	7.11223	105.173
	11.0763	92.8196	7.11724	106.859
	11.0841	94.326	7.12226	106.519
	11.0919	91.7471	7.12731	106.527
	11.0997	92.4787	7.13238	108.705
	11.1075	90.5434	7.13742	106.566
	11.1153	90.3802	7.14244	104.753
	11.1232	94.5465	7.14746	107.926
	11.131	92.4246	7.15247	107.985
	11.1388	92.1742	7.15749	107.308
	11.1466	91.127	7.16251	108.549
	11.1544	92.3601	7.16752	108.499
	11.1622	94.1667	7.17254	109.428
	11.17	92.0473	7.17756	108.034
	11.1778	92.5523	7.18258	107.881
	11.1856	92.7963	7.18759	108.986
	11.1934	90.6413	7.19261	106.53
	11.2012	92.6333	7.19763	107.405
	11.209	94.3615	7.20264	108.884
	11.2169	94.9582	7.20766	112.919
	11.2247	93.2575	7.21268	109.117
	11.2325	92.7065	7.21769	106.874
	11.2403	97.7093	7.22271	109.38
	11.2481	95.3653	7.22773	110.349
	11.256	91.1773	7.23274	110.463
	11.2639	91.4915	7.23776	107.82
	11.2716	94.2933	7.24278	106.966
	11.2794	94.6028	7.2478	111.409
	11.2872	95.4163	7.25281	112.309
	11.295	93.6792	7.25783	112.091
	11.3028	93.5518	7.26285	109.675
	11.3107	97.9174	7.26786	110.845
	11.3185	96.1626	7.27288	111.418
	11.3263	93.4288	7.2779	111.422
	11.3342	91.8782	7.28292	110.621
	11.342	96.7233	7.28793	112.015
	11.3498	96.8473	7.29295	113.615
	11.3576	95.6825	7.29797	112.998
	11.3654	95.9327	7.30298	113.257
	11.3732	96.7867	7.30803	113.995
	11.381	98.409	7.31309	113.091
	11.3888	95.2888	7.31815	112.129
	11.3966	94.3222	7.32316	112.297
	11.4044	96.6109	7.32818	113.834
	11.4122	96.5924	7.33317	115.049
	11.42	94.9206	7.33814	113.943
	11.4278	95.5437	7.34315	114.111
	11.4357	97.809	7.34817	113.774
	11.4435	97.4694	7.35319	116.075
	11.4513	95.1695	7.35823	112.986
	11.4591	94.1277	7.36329	112.674
	11.4669	97.3533	7.36835	115.617
	11.4747	96.5397	7.37337	116.23
	11.4825	95.8538	7.37838	115.321
	11.4903	93.8091	7.3834	114.295
	11.4981	97.8824	7.38842	115.399
	11.5059	100.354	7.39343	117.764
	11.5137	98.2341	7.39845	117.652
	11.5215	95.5098	7.40347	114.788
	11.5294	94.3155	7.40848	114.337
	11.5372	98.3752	7.4135	118.153
	11.545	98.0468	7.41852	118.607
	11.5528	97.2946	7.42354	118.663
	11.5606	96.1303	7.42855	117.148
	11.5685	96.8608	7.43357	116.809
	11.5763	96.8573	7.43859	118.044
	11.5842	97.3538	7.4436	117.877
	11.592	94.9781	7.44862	116.697
	11.5998	93.6259	7.45364	3.87775
	11.6076	95.4939	7.45866	-1.95635
	11.6154	98.8423	7.46368	-3.59641
	11.6232	96.7299	7.4687	0.82331
	11.631	96.2905	7.47372	2.19675
	11.6388	93.939	7.47874	-3.11112
	11.6466	95.1026	7.48376	-3.92952
	11.6545	96.2891	7.48878	-1.81223
	11.6623	93.2444	7.4938	1.2302
	11.6701	92.4339	7.49882	-3.49333
	11.6779	95.422	7.50384	-4.04428
	11.6857	96.7154	7.50886	0.78735
	11.6935	93.0513	7.51388	-0.22936
	11.7013	93.1785	7.5189	-1.95861
	11.7091	93.8085	7.52392	-3.51842
	11.7169	94.7865	7.52894	-2.40917
	11.7247	90.7943	7.53396	-2.02687
	11.7325	90.6112	7.53898	-2.23246
	11.7403	93.6056	7.544	-3.52
	11.7481	88.9993	7.54902	-1.41957
	11.756	90.6603	7.55404	1.22503
	11.7638	89.1301	7.55906	-0.9498
	11.7716	90.3517	7.56408	-3.849
	11.7794	88.9458	7.5691	-1.58869
	11.7872	84.8224	7.57412	0.16601
	11.795	86.3475	7.57914	-1.51943
	11.8028	86.6223	7.58416	-4.03534
	11.8105	88.7167	7.58918	-1.51302
	11.8183	87.9841	7.5942	-3.73458
	11.8261	85.1346	7.59922	0.49831
	11.8339	86.2338	7.60424	-1.16061
	11.8418	84.9553	7.60926	-3.92014
	11.8497	87.4204	7.61428	-3.9187
	11.8576	86.0459	7.6193	-1.15818
	11.8654	85.12	7.62432	-1.11411
	11.8732	85.4273	7.62934	-1.28496
	11.8809	87.7879	7.63436	-4.63555
	11.8886	88.9303	7.63938	-0.24397
	11.8964	85.8836	7.6444	-0.01542
	11.9042	85.8071	7.64942	-2.71305
	11.9121	86.5518	7.65444	-2.4079
	11.92	86.3838	7.65946	-3.01279
	11.9278	88.2923	7.66448	0.47766
	11.9357	86.7343	7.6695	-0.51994
	11.9435	85.7519	7.67452	-2.83681
	11.9512	87.1145	7.67954	-3.24744
	11.959	89.6052	7.68456	0.25269
	11.9667	89.7932	7.68958	0.28946
	11.9745	88.4901	7.6946	-1.71571
	11.9824	89.9009	7.69962	-3.87215
	11.9903	85.5027	7.70464	-2.82366
	11.9981	86.896	7.70966	-0.34551
	12.006	89.7227	7.71468	-2.4678
	12.0138	87.9904	7.7197	-2.90081
	12.0215	89.6832	7.72472	-0.35337
	12.0293	90.5533	7.72974	0.01074
	12.037	90.0189	7.73476	-1.05483
	12.0448	88.2029	7.73978	-2.0731
	12.0526	88.1807	--	--
	12.0605	92.5516	--	--
	12.0684	90.4863	--	--
	12.0763	89.5307	--	--
	12.0842	89.0522	--	--
	12.0919	89.8016	--	--
	12.0997	90.0347	--	--
	12.1074	90.505	--	--
	12.1151	90.431	--	--
	12.1229	88.0558	--	--
	12.1308	89.249	--	--
	12.1387	91.3478	--	--
	12.1466	90.8119	--	--
	12.1545	91.3338	--	--
	12.1623	88.6781	--	--
	12.17	90.2996	--	--
	12.1777	90.2866	--	--
	12.1855	91.4216	--	--
	12.1933	91.7406	--	--
	12.2011	90.058	--	--
	12.209	93.0618	--	--
	12.2169	92.0218	--	--
	12.2248	92.8961	--	--
	12.2326	92.6912	--	--
	12.2403	92.2191	--	--
	12.2481	92.1155	--	--
	12.2558	93.3779	--	--
	12.2635	94.414	--	--
	12.2714	89.6796	--	--
	12.2793	92.969	--	--
	12.2871	94.2211	--	--
	12.295	94.9971	--	--
	12.3029	93.5392	--	--
	12.3107	91.0548	--	--
	12.3185	95.2227	--	--
	12.3262	91.7549	--	--
	12.3339	93.6642	--	--
	12.3417	94.2871	--	--
	12.3496	95.02	--	--
	12.3574	94.2989	--	--
	12.3653	93.4789	--	--
	12.3732	93.626	--	--
	12.381	93.6754	--	--
	12.3888	93.7969	--	--
	12.3965	92.8895	--	--
	12.4042	90.9562	--	--
	12.412	97.5046	--	--
	12.4199	96.7337	--	--
	12.4277	94.046	--	--
	12.4356	94.4248	--	--
	12.4435	96.9608
	12.4513	95.3954
	12.4591	92.363
	12.4668	97.2031
	12.4746	97.213
	12.4823	96.8897
	12.4901	94.4994
	12.498	95.8592
	12.5059	99.7161
	12.5137	97.7291
	12.5216	96.5634
	12.5295	94.1995
	12.5372	95.5466
	12.545	99.0069
	12.5527	98.7378
	12.5604	98.7714
	12.5682	96.3094
	12.5761	97.6735
	12.584	98.8363
	12.5919	98.54
	12.5998	98.7274
	12.6076	95.2659
	12.6154	100.341
	12.6231	100.421
	12.6308	98.5096
	12.6386	98.8351
	12.6464	97.4231
	12.6542	98.6605
	12.6621	95.7824
	12.67	102.273
	12.6779	101.379
	12.6858	95.8865
	12.6935	98.9638
	12.7012	99.2944
	12.709	103.083
	12.7167	97.8367
	12.7245	98.4791
	12.7324	99.3032
	12.7402	101.31
	12.7481	103.488
	12.756	98.2709
	12.7638	98.997
	12.7716	101.194
	12.7793	101.199
	12.787	101.652
	12.7948	99.5893
	12.8027	100.487
	12.8106	101.088
	12.8185	104.26
	12.8263	101.84
	12.8341	101.549
	12.8419	101.79
	12.8496	102.974
	12.8574	102.925
	12.8651	102.142
	12.873	101.867
	12.8809	102.875
	12.8887	105.323
	12.8966	105.544
	12.9045	99.3464
	12.9122	100.315
	12.92	102.984
	12.9277	101.289
	12.9354	98.6397
	12.9433	100.234
	12.9511	101.042
	12.959	103.559
	12.9669	102.434
	12.9748	99.9552
	12.9826	98.4837
	12.9903	100.861
	12.9981	103.212
	13.0058	104.097
	13.0136	102.276
	13.0214	99.9751
	13.0293	103.539
	13.0371	102.91
	13.045	102.168
	13.0529	102.042
	13.0608	101.079
	13.0685	102.624
	13.0762	106.312
	13.084	106.454
	13.0917	102.392
	13.0995	101.758
	13.1074	104.793
	13.1153	104.892
	13.1232	104.778
	13.1311	101.587
	13.1388	104.673
	13.1465	106.403
	13.1543	105.648
	13.162	106.157
	13.1699	104.479
	13.1777	106.225
	13.1856	104.382
	13.1935	105.787
	13.2014	104.994
	13.2091	104.566
	13.2169	106.717
	13.2246	107.14
	13.2323	106.492
	13.2401	105.236
	13.248	105.923
	13.2559	105.908
	13.2637	106.132
	13.2716	107.235
	13.2795	108.815
	13.2873	106.345
	13.295	107.235
	13.3027	110.438
	13.3105	107.796
	13.3182	105.372
	13.3261	106.29
	13.334	109.865
	13.3419	111.89
	13.3497	110.142
	13.3576	107.105
	13.3654	108.91
	13.3731	110.094
	13.3809	110.967
	13.3886	107.352
	13.3964	108.473
	13.4042	111.55
	13.4121	112.766
	13.42	108.617
	13.4279	111.273
	13.4357	112.017
	13.4435	109.016
	13.4512	111.025
	13.4589	111.174
	13.4667	111.099
	13.4746	113.156
	13.4825	110.563
	13.4903	111.236
	13.4982	110.227
	13.506	110.804
	13.5138	113.586
	13.5215	112.407
	13.5292	111.971
	13.537	108.256
	13.5449	111.471
	13.5527	113.658
	13.5606	111.153
	13.5685	110.209
	13.5764	110.418
	13.5841	110.783
	13.5918	108.253
	13.5996	108.664
	13.6073	111.16
	13.6151	109.042
	13.623	110.517
	13.6309	110.474
	13.6388	110.237
	13.6466	110.218
	13.6545	109.036
	13.6622	109.161
	13.67	109.167
	13.6777	111.907
	13.6854	111.728
	13.6933	110.644
	13.7012	107.856
	13.709	110.604
	13.7169	111.476
	13.7248	110.469
	13.7325	109.976
	13.7403	112.291
	13.748	112.528
	13.7558	112.699
	13.7636	110.91
	13.7715	111.108
	13.7793	113.791
	13.7872	112.824
	13.7951	111.913
	13.8029	111.471
	13.8106	114.327
	13.8184	111.488
	13.8261	113.662
	13.8338	113.717
	13.8417	112.478
	13.8496	112.402
	13.8575	113.044
	13.8654	116.765
	13.8732	114.098
	13.881	113.718
	13.8887	115.091
	13.8965	116.284
	13.9042	115.908
	13.912	112.475
	13.9199	113.334
	13.9278	115.172
	13.9357	119.578
	13.9435	118.023
	13.9513	114.033
	13.9591	115.899
	13.9668	116.164
	13.9746	118.211
	13.9823	118.151
	13.9902	115.343
	13.998	115.593
	14.0059	117.405
	14.0138	119.777
	14.0217	117.591
	14.0295	116.028
	14.0372	117.156
	14.045	119.03
	14.0527	119.654
	14.0604	119.339
	14.0683	118.964
	14.0762	119.528
	14.084	121.526
	14.0919	119.711
	14.0998	117.715
	14.1076	115.416
	14.1153	120.595
	14.1231	121.332
	14.1308	118.649
	14.1386	117.718
	14.1464	120.338
	14.1543	123.33
	14.1622	122.84
	14.17	117.661
	14.1779	119.833
	14.1857	118.842
	14.1935	121.149
	14.2012	118.341
	14.2089	114.783
	14.2167	115.901
	14.2245	113.227
	14.2324	116.151
	14.2403	111.353
	14.2482	112.969
	14.2561	114.968
	14.2638	114.664
	14.2715	115.899
	14.2793	115.654
	14.287	115.841
	14.2948	114.294
	14.3027	113.671
	14.3105	118.232
	14.3184	115.43
	14.3263	115.025
	14.3342	115.593
	14.342	118.41
	14.3497	118.759
	14.3574	115.304
	14.3652	117.338
	14.373	116.739
	14.3809	118.083
	14.3887	118.255
	14.3966	118.165
	14.4045	117.467
	14.4123	118.941
	14.42	121.958
	14.4277	118.554
	14.4355	118.334
	14.4432	117.233
	14.4511	119.865
	14.459	119.535
	14.4669	119.029
	14.4747	120.097
	14.4826	120.474
	14.4904	121.562
	14.4981	120.948
	14.5059	120.222
	14.5136	120.717
	14.5214	120.2
	14.5293	123.264
	14.5371	122.558
	14.545	121.526
	14.5529	121.716
	14.5607	122.665
	14.5685	125.462
	14.5762	121.84
	14.5839	121.418
	14.5917	124.049
	14.5996	121.116
	14.6075	123.767
	14.6153	127.327
	14.6232	121.963
	14.631	122.076
	14.6388	122.544
	14.6465	126.957
	14.6542	125.265
	14.662	122.342
	14.6699	121.97
	14.6778	127.129
	14.6856	129.008
	14.6935	123.744
	14.7014	123.095
	14.7091	125.09
	14.7168	127.7
	14.7246	126.893
	14.7323	124.024
	14.7401	124.334
	14.748	127.57
	14.7559	127.831
	14.7638	125.851
	14.7716	125.963
	14.7795	126.842
	14.7872	127.196
	14.795	126.754
	14.8027	127.008
	14.8104	125.901
	14.8183	128.424
	14.8261	127.458
	14.834	127.092
	14.8419	127.345
	14.8498	126.087
	14.8576	127.589
	14.8654	129.438
	14.8731	127.083
	14.8808	128.011
	14.8886	128.089
	14.8964	128.139
	14.9043	130.071
	14.9122	128.205
	14.92	129.591
	14.9279	128.886
	14.9357	127.627
	14.9434	130.583
	14.9512	132.305
	14.9589	130.78
	14.9667	129.766
	14.9746	129.291
	14.9825	130.304
	14.9904	130.886
	14.9982	131.424
	15.006	129.981
	15.0137	131.813
	15.0215	129.826
	15.0292	129.832
	15.037	131.112
	15.0449	129.904
	15.0527	132.133
	15.0606	132.195
	15.0685	128.209
	15.0764	128.764
	15.0841	129.73
	15.0919	132.909
	15.0996	132.108
	15.1074	127.965
	15.1151	128.525
	15.123	132.425
	15.1309	133.846
	15.1387	132.443
	15.1466	131.018
	15.1545	131.075
	15.1623	130.61
	15.17	132.056
	15.1777	132.648
	15.1855	132.008
	15.1933	130.405
	15.2011	132.509
	15.209	134.495
	15.2169	134.398
	15.2248	131.182
	15.2326	128.83
	15.2403	134.384
	15.2481	137.465
	15.2558	132.029
	15.2636	130.465
	15.2714	132.515
	15.2793	137.083
	15.2872	134.721
	15.2951	134.269
	15.3029	132.533
	15.3107	133.111
	15.3184	137.844
	15.3262	137.75
	15.3339	135.857
	15.3417	135.539
	15.3496	138.164
	15.3575	139.495
	15.3653	136.159
	15.3732	135.576
	15.3811	133.839
	15.3888	138.552
	15.3965	136.008
	15.4043	135.83
	15.412	138.972
	15.4199	137.738
	15.4277	138.747
	15.4356	137.825
	15.4435	137.638
	15.4514	139.489
	15.4591	136.222
	15.4669	140.391
	15.4746	138.329
	15.4823	141.878
	15.4902	139.908
	15.498	138.757
	15.5059	139.743
	15.5138	139.836
	15.5217	141.45
	15.5294	139.674
	15.5372	138.7
	15.5449	141.389
	15.5526	142.507
	15.5605	140.88
	15.5684	139.893
	15.5762	141.385
	15.5841	141.564
[truncated: 1,222 more rows]

## Sheet: Figure 3f
Figure 3f	Cyclic loading and unloading curves of hydrogel from using a 15 wt% SOS(8-65-8) THF solution at different elongation values.
		5th cycle		4th cycle		3rd cycle		2nd cycle		1st cycle
	strain	stress (kPa)	strain	stress (kPa)	strain	stress (kPa)	strain	stress (kPa)	strain	stress (kPa)
	0	4.81835	0	4.32691	0.17973	4.46057	0	3.07041	0	2.65014
	0	4.24692	0	4.61263	0.17973	4.31771	0	3.27449	0	2.56851
	0.00351	0.82661	0.00335	1.66669	0.18309	1.22883	0.00337	0.04222	0.00338	-0.50094
	0.00879	3.10606	0.00878	3.45162	0.18851	3.37717	0.00878	1.6848	0.00878	1.55029
	0.01382	3.93902	0.01382	2.7538	0.19356	5.41839	0.01383	2.29326	0.01383	1.36282
	0.01883	3.39804	0.01883	3.25372	0.19856	4.82352	0.01883	1.87477	0.01884	0.92407
	0.02383	3.25661	0.02384	3.84683	0.20356	3.88143	0.02383	2.79435	0.02384	2.1701
	0.02884	4.57168	0.02884	4.73336	0.20857	3.79373	0.02883	3.41506	0.02884	2.40347
	0.03384	4.9117	0.03384	4.31827	0.21357	4.58112	0.03383	2.83755	0.03384	2.07024
	0.03883	4.09126	0.03883	3.86534	0.21857	5.32932	0.03884	2.32225	0.03883	2.18902
	0.04383	2.47464	0.04383	3.86067	0.22356	4.63095	0.04384	1.31788	0.04383	1.51051
	0.04883	3.97508	0.04883	2.05523	0.22856	5.46107	0.04884	3.04429	0.04883	1.43969
	0.05383	4.91658	0.05383	3.77227	0.23356	4.83758	0.05384	3.12811	0.05383	2.54438
	0.05884	5.44437	0.05884	4.76935	0.23856	4.43554	0.05883	2.84004	0.05883	2.11308
	0.06383	4.12794	0.06383	4.14687	0.24356	4.43725	0.06383	3.09486	0.06384	2.30643
	0.06884	3.25837	0.06884	3.64442	0.24857	4.64048	0.06883	3.08192	0.06884	2.06967
	0.07384	4.42105	0.07384	3.25616	0.25356	4.7842	0.07384	2.99964	0.07384	1.25288
	0.07884	4.82845	0.07884	5.37782	0.25856	4.42912	0.07884	2.36621	0.07884	2.31328
	0.08384	4.31201	0.08384	4.47363	0.26356	5.33877	0.08384	2.35986	0.08383	2.47057
	0.08883	3.05193	0.08883	3.76454	0.26856	5.62199	0.08884	2.44708	0.08883	0.9246
	0.09383	4.30125	0.09382	3.80966	0.27356	5.41021	0.09384	2.92242	0.09383	2.35768
	0.09883	5.9333	0.09883	4.95255	0.27856	5.27232	0.09883	4.41018	0.09883	4.31628
	0.10384	6.21867	0.10384	6.52321	0.28356	5.50193	0.10383	4.24704	0.10384	3.68318
	0.10884	4.37558	0.10884	5.10863	0.28856	5.6893	0.10883	4.15972	0.10884	2.88067
	0.11384	3.96397	0.11384	4.08477	0.29357	4.74851	0.11383	3.25706	0.11384	1.79554
	0.11883	5.53661	0.11884	4.4535	0.29857	5.22945	0.11884	4.11572	0.11884	4.4298
	0.12384	5.72966	0.12384	5.29944	0.30356	4.88377	0.12384	4.41018	0.12383	3.7866
	0.12884	5.41221	0.12884	5.94112	0.30856	5.59764	0.12883	3.68488	0.12883	6.6729
	0.13383	5.11185	0.13383	5.41633	0.31356	5.76259	0.13383	3.71097	0.13383	5.63764
	0.13882	5.18491	0.13882	5.46898	0.31856	5.25477	0.13883	3.9269	0.13883	6.79231
	0.14383	5.80439	0.14383	4.72125	0.32356	5.44632	0.14383	5.05576	0.14383	0.69755
	0.14884	5.58476	0.14884	5.37909	0.32856	5.48608	0.14883	4.16361	0.14884	1.84524
	0.15384	5.03067	0.15384	5.78424	0.33356	5.61483	0.15383	3.77205	0.15384	1.02578
	0.15884	4.50594	0.15884	4.48366	0.33856	5.51196	0.15883	3.8404	0.15884	3.80657
	0.16383	4.76897	0.16383	4.82851	0.34357	5.21886	0.16384	4.46974	0.16383	5.74371
	0.16883	5.14005	0.16883	5.34262	0.34856	5.37565	0.16884	4.31231	0.16883	3.95117
	0.17384	5.80908	0.17384	6.19521	0.35356	5.93174	0.17384	4.22437	0.17383	3.72262
	0.17883	5.69758	0.17883	5.00209	0.35856	6.80597	0.17883	4.2149	0.17884	4.12092
	0.18383	5.09087	0.18383	5.49723	0.36356	6.46462	0.18383	4.71027	0.18383	4.4729
	0.18883	4.91295	0.18883	4.80926	0.36857	6.82262	0.18883	4.67553	0.18883	4.03077
	0.19384	5.77291	0.19384	5.60811	0.37357	6.69968	0.19384	5.26952	0.19384	4.35946
	0.19884	5.69132	0.19884	5.89359	0.37857	6.74624	0.19883	5.00561	0.19884	3.9107
	0.20384	5.17826	0.20384	5.21762	0.38356	6.63752	0.20383	4.08404	0.20384	4.19373
	0.20883	4.9287	0.20883	5.35556	0.38856	6.24114	0.20884	4.28311	0.20883	4.7399
	0.21383	6.31239	0.21383	6.33115	0.39357	6.97045	0.21384	4.85191	0.21383	5.185
	0.21883	6.69822	0.21883	6.61488	0.39856	7.37058	0.21884	5.29682	0.21883	5.14242
	0.22383	6.00648	0.22383	6.06595	0.40355	7.36083	0.22383	5.38099	0.22383	4.77726
	0.22883	5.86884	0.22883	6.2958	0.40856	6.15749	0.22883	5.32492	0.22884	5.04763
	0.23383	6.04475	0.23383	6.59413	0.41357	5.42625	0.23383	5.43992	0.23384	4.48869
	0.23884	6.78897	0.23884	5.48124	0.41857	6.97239	0.23883	4.44941	0.23883	4.45761
	0.24384	5.81647	0.24384	5.89645	0.42357	6.83682	0.24383	5.10912	0.24383	4.40302
	0.24884	5.67814	0.24884	5.77854	0.42856	6.77872	0.24884	5.90972	0.24884	4.34652
	0.25383	5.86608	0.25383	6.68076	0.43356	5.93815	0.25383	4.66852	0.25383	4.24889
	0.25883	6.38252	0.25883	5.58517	0.43856	7.16288	0.25883	4.61461	0.25883	4.86693
	0.26383	6.50152	0.26383	6.43866	0.44356	7.74272	0.26383	5.67198	0.26383	5.51697
	0.26883	6.30001	0.26883	7.01265	0.44856	7.90199	0.26883	5.8581	0.26883	5.05012
	0.27383	6.13556	0.27383	6.92983	0.45356	6.99303	0.27383	5.67337	0.27384	4.68153
	0.27884	5.99078	0.27884	6.96872	0.45857	6.89612	0.27883	5.22223	0.27884	5.35321
	0.28384	6.92804	0.28384	6.11007	0.46357	8.07677	0.28383	5.99565	0.28384	5.90276
	0.28884	5.56946	0.28884	6.67025	0.46857	7.63919	0.28883	6.43456	0.28883	5.5449
	0.29383	6.85108	0.29383	6.27788	0.47356	6.80275	0.29384	5.5925	0.29383	4.86673
	0.29883	6.25581	0.29883	6.68266	0.47855	7.21983	0.29884	5.01833	0.29883	5.06715
	0.30383	7.28519	0.30383	6.65089	0.48356	8.22774	0.30383	5.88452	0.30383	5.40283
	0.30883	6.57345	0.30883	6.89834	0.48856	8.20988	0.30883	6.19286	0.30883	5.48688
	0.31383	4.9559	0.31383	6.72966	0.49356	7.37905	0.31383	6.02428	0.31383	5.86861
	0.31883	6.97337	0.31883	5.93091	0.49856	7.16623	0.31883	5.63377	0.31883	5.02961
	0.32384	7.62023	0.32384	6.47573	0.50356	6.64438	0.32383	5.76962	0.32384	5.04348
	0.32884	6.4443	0.32884	6.72837	0.50856	7.15688	0.32883	6.41213	0.32884	5.48099
	0.33384	5.94237	0.33384	6.28767	0.51356	7.89771	0.33383	5.62318	0.33383	5.63159
	0.33883	7.68645	0.33883	6.25622	0.51856	8.15093	0.33884	5.53021	0.33883	5.49778
	0.34383	5.88962	0.34383	6.60226	0.52356	7.93186	0.34384	5.54989	0.34383	5.59896
	0.34883	6.65541	0.34883	7.16396	0.52856	8.00432	0.34884	5.90743	0.34883	5.14029
	0.35384	6.73903	0.35384	7.10493	0.53356	7.75954	0.35383	6.90766	0.35383	5.69267
	0.35883	7.1162	0.35884	7.19614	0.53856	8.06581	0.35883	7.16454	0.35884	6.51933
	0.36383	8.09995	0.36383	7.46565	0.54356	8.15738	0.36383	6.8005	0.36384	6.5849
	0.36884	7.68933	0.36884	8.34084	0.54856	8.40288	0.36884	7.51261	0.36883	6.7254
	0.37384	7.73672	0.37384	8.0616	0.55356	8.14617	0.37384	7.00919	0.37384	6.50729
	0.37884	8.23834	0.37884	7.8897	0.55856	7.97333	0.37884	6.69443	0.37884	6.66191
	0.38383	7.90488	0.38383	7.57683	0.56356	8.40629	0.38383	6.95234	0.38383	7.02186
	0.38883	7.69189	0.38883	7.3228	0.56856	8.89881	0.38883	7.06708	0.38883	6.54399
	0.39383	7.30612	0.39383	8.30437	0.57356	8.4561	0.39384	7.04837	0.39382	6.36215
	0.39884	8.77721	0.39884	8.40821	0.57856	7.64739	0.39883	7.58026	0.39883	6.50694
	0.40383	8.38721	0.40384	8.46701	0.58356	8.31484	0.40383	7.00809	0.40384	7.64647
	0.40884	7.17999	0.40884	7.2601	0.58856	8.72757	0.40883	6.94301	0.40884	6.68487
	0.41383	6.81986	0.41383	6.55287	0.59356	9.24852	0.41384	6.72482	0.41384	5.69239
	0.41884	6.87392	0.41884	7.30066	0.59856	8.00332	0.41884	6.73876	0.41883	5.84767
	0.42384	7.99044	0.42384	8.1113	0.60355	7.32074	0.42384	6.95663	0.42383	6.86252
	0.42883	7.85477	0.42883	9.44496	0.60855	9.07948	0.42884	6.7591	0.42884	7.21654
	0.43383	7.31888	0.43383	7.21521	0.61356	9.75554	0.43383	7.32596	0.43383	5.98737
	0.43883	7.33327	0.43883	6.71938	0.61857	9.03329	0.43883	8.05554	0.43883	6.77778
	0.44384	8.20368	0.44383	7.91626	0.62356	8.13103	0.44383	7.68	0.44383	6.85157
	0.44884	8.90483	0.44884	9.5973	0.62856	8.23245	0.44883	7.25991	0.44884	7.38931
	0.45384	8.33143	0.45384	9.3911	0.63356	9.68641	0.45383	7.44144	0.45384	7.16322
	0.45884	7.86545	0.45884	7.00666	0.63856	8.99079	0.45883	8.17848	0.45883	7.10477
	0.46383	7.98271	0.46383	7.51168	0.64356	9.21612	0.46384	7.54067	0.46383	7.3248
	0.46883	8.50329	0.46883	8.95052	0.64855	8.94458	0.46884	7.10196	0.46883	6.86585
	0.47383	8.40391	0.47383	9.05543	0.65355	9.3933	0.47383	7.55372	0.47383	7.31672
	0.47883	8.4239	0.47883	9.40201	0.65856	10.038	0.47883	8.22666	0.47883	7.01177
	0.48383	8.65729	0.48383	8.41074	0.66356	8.63622	0.48383	8.41972	0.48383	7.95841
	0.48883	8.43311	0.48883	8.08446	0.66857	8.6946	0.48883	7.70571	0.48883	7.42836
	0.49383	8.34308	0.49383	8.19858	0.67356	8.81103	0.49383	8.2075	0.49383	6.97126
	0.49884	7.70007	0.49884	8.61679	0.67856	8.8207	0.49883	6.56499	0.49883	6.28708
	0.50383	7.95482	0.50383	8.2593	0.68356	8.75382	0.50383	7.08408	0.50383	6.41909
	0.50882	8.46974	0.50882	8.32528	0.68856	9.31915	0.50883	8.5589	0.50883	7.48533
	0.51383	9.07131	0.51383	9.15135	0.69356	9.89871	0.51383	8.40532	0.51383	7.33172
	0.51883	8.98696	0.51883	9.25076	0.69855	9.71379	0.51883	8.52473	0.51883	8.28828
	0.52383	8.1278	0.52383	8.39146	0.70355	9.90482	0.52383	7.50284	0.52383	7.83705
	0.52883	8.39606	0.52883	8.43533	0.70856	9.54705	0.52883	8.09659	0.52883	7.26887
	0.53383	9.01327	0.53383	8.35857	0.71357	9.76447	0.53383	8.59201	0.53384	7.60008
	0.53883	9.31692	0.53884	9.43783	0.71857	9.34995	0.53883	8.36479	0.53883	7.35279
	0.54383	9.23911	0.54383	9.27828	0.72356	9.86407	0.54383	7.94009	0.54383	8.37721
	0.54883	8.68309	0.54883	9.19151	0.72856	9.78233	0.54883	8.30271	0.54883	8.61706
	0.55383	9.65479	0.55383	9.36744	0.73356	9.23576	0.55383	8.96809	0.55383	8.75188
	0.55883	9.67287	0.55883	9.54896	0.73856	10.0159	0.55883	8.72046	0.55883	7.68833
	0.56382	9.30393	0.56382	10.0371	0.74356	10.5221	0.56383	8.14828	0.56383	8.0344
	0.56883	8.65736	0.56883	9.51262	0.74856	10.0441	0.56883	8.62351	0.56883	8.93794
	0.57383	8.38095	0.57383	8.64469	0.75356	9.25673	0.57383	8.04129	0.57384	7.9474
	0.57884	9.52231	0.57884	8.76555	0.75856	9.7586	0.57883	8.46822	0.57884	7.53776
	0.58384	9.28597	0.58384	9.71289	0.76356	9.92707	0.58383	8.74182	0.58384	7.75041
	0.58883	9.47233	0.58883	9.55234	0.76856	10.0186	0.58883	8.80595	0.58883	8.85519
	0.59383	8.87327	0.59383	9.66755	0.77356	9.63832	0.59384	8.02207	0.59383	7.99068
	0.59883	9.10378	0.59883	9.32661	0.77856	9.85865	0.59883	8.49869	0.59883	7.99678
	0.60383	8.8944	0.60383	9.36214	0.78356	10.7225	0.60383	9.14646	0.60383	9.05234
	0.60883	9.15894	0.60883	8.6675	0.78856	10.1069	0.60883	8.43126	0.60883	7.86844
	0.61383	9.73018	0.61383	9.83073	0.79356	10.2266	0.61383	9.18618	0.61384	8.64449
	0.61883	9.62087	0.61883	10.8233	0.79856	10.6582	0.61884	9.19868	0.61883	8.75832
	0.62384	8.91718	0.62384	9.65046	0.80356	10.9229	0.62383	8.72267	0.62383	8.03685
	0.62884	8.65822	0.62884	9.35023	0.80856	10.4625	0.62883	9.15361	0.62883	8.5093
	0.63383	9.78108	0.63383	9.37119	0.81356	9.76224	0.63383	9.09383	0.63383	9.20453
	0.63882	10.4348	0.63883	10.4129	0.81856	11.2391	0.63883	9.09619	0.63883	9.20578
	0.64383	10.252	0.64383	10.7812	0.82356	10.803	0.64383	9.0753	0.64383	8.71734
	0.64883	9.55305	0.64883	9.87793	0.82856	10.4652	0.64883	9.37654	0.64883	9.26239
	0.65383	9.44849	0.65383	9.52835	0.83356	10.401	0.65382	9.3735	0.65384	9.62755
	0.65883	8.95371	0.65883	10.6869	0.83856	10.2398	0.65883	9.61449	0.65883	8.7653
	0.66383	10.4887	0.66383	11.0178	0.84357	11.054	0.66384	9.51667	0.66383	8.56535
	0.66883	9.5044	0.66883	9.29772	0.84857	10.6857	0.66884	9.16303	0.66883	9.04984
	0.67383	8.19347	0.67383	8.88571	0.85356	10.2414	0.67383	9.03737	0.67383	8.90254
	0.67883	9.38063	0.67883	9.60348	0.85856	9.76248	0.67883	8.61226	0.67883	8.3552
	0.68382	10.1208	0.68382	10.1396	0.86356	10.8922	0.68383	8.55706	0.68383	8.23866
	0.68883	10.397	0.68883	10.4974	0.86857	11.7272	0.68883	9.629	0.68883	9.28998
	0.69383	9.45037	0.69383	10.5508	0.87356	10.2609	0.69383	11.1514	0.69383	9.91478
	0.69883	9.48211	0.69883	10.1948	0.87856	10.0482	0.69883	10.7547	0.69884	10.0893
	0.70384	10.5781	0.70384	10.5153	0.88356	10.1658	0.70382	9.48491	0.70383	9.20619
	0.70883	10.3862	0.70883	10.7315	0.88857	12.0782	0.70883	9.92393	0.70883	8.38111
	0.71383	10.212	0.71383	10.1083	0.89357	12.739	0.71384	9.74903	0.71383	9.57468
	0.71884	9.86551	0.71883	10.476	0.89856	11.7034	0.71884	10.3423	0.71883	10.5946
	0.72383	9.38106	0.72383	10.3589	0.90355	11.0337	0.72383	9.55131	0.72383	9.31471
	0.72883	9.8528	0.72883	10.2385	0.90856	11.326	0.72883	9.90078	0.72883	8.9702
	0.73383	10.5308	0.73383	10.427	0.91357	11.7676	0.73383	10.9258	0.73383	9.7505
	0.73883	10.9801	0.73883	10.7541	0.91857	10.0516	0.73883	10.1506	0.73883	10.0366
	0.74383	11.3354	0.74384	11.64	0.92356	10.9318	0.74383	10.628	0.74384	10.4734
	0.74884	9.5805	0.74884	10.6401	0.92856	11.1887	0.74883	10.609	0.74884	9.53493
	0.75384	10.4018	0.75383	10.2165	0.93356	12.1641	0.75383	10.1845	0.75383	9.19285
	0.75883	10.0768	0.75883	10.1566	0.93856	11.239	0.75883	9.49174	0.75883	10.0311
	0.76383	10.7005	0.76383	10.5765	0.94356	10.5439	0.76383	9.07545	0.76382	9.61277
	0.76883	9.65416	0.76883	10.8974	0.94856	11.3195	0.76883	10.6817	0.76883	9.44511
	0.77383	10.3949	0.77383	10.5567	0.95354	12.2652	0.77383	11.0552	0.77383	10.1244
	0.77883	10.2931	0.77883	11.1694	0.95856	12.6994	0.77883	10.5858	0.77883	10.7377
	0.78383	10.7764	0.78383	10.734	0.96356	11.205	0.78382	9.90812	0.78383	9.67013
	0.78883	10.5774	0.78883	10.3101	0.96855	11.9495	0.78883	9.84902	0.78883	9.42925
	0.79383	10.2553	0.79383	10.9067	0.97355	11.4098	0.79384	10.7932	0.79383	10.5157
	0.79883	10.9882	0.79883	11.3946	0.97855	11.8754	0.79883	10.8929	0.79883	10.636
	0.80383	11.4965	0.80383	11.9233	0.98356	12.1864	0.80384	10.4622	0.80383	10.4716
	0.80883	10.9779	0.80883	10.9967	0.98856	12.2272	0.80883	9.90366	0.80883	10.1567
	0.81383	10.8779	0.81383	11.1412	0.99356	12.6464	0.81383	10.9688	0.81383	11.1388
	0.81883	10.9594	0.81883	11.937	0.99855	11.4232	0.81883	11.5169	0.81883	10.9947
	0.82383	10.812	0.82384	11.0347	1.00355	11.3042	0.82383	10.2684	0.82383	9.74601
	0.82884	10.8603	0.82884	10.4097	1.00856	11.5417	0.82883	9.80664	0.82884	10.0187
	0.83383	10.9977	0.83383	10.5064	1.01356	12.3348	0.83383	11.2287	0.83383	10.3196
	0.83883	10.9253	0.83883	12.087	1.01855	12.375	0.83883	11.6671	0.83884	11.0022
	0.84383	10.6699	0.84383	11.9948	1.02356	10.8632	0.84384	10.9619	0.84383	10.8697
	0.84883	10.9372	0.84883	11.0378	1.02855	11.7119	0.84884	10.4124	0.84883	10.1573
	0.85383	10.7288	0.85383	10.9312	1.03356	12.0237	0.85383	9.65437	0.85383	9.68308
	0.85883	10.8222	0.85883	11.0859	1.03855	13.4192	0.85883	10.8906	0.85883	10.2667
	0.86382	11.0229	0.86382	12.2457	1.04355	12.7902	0.86383	12.072	0.86383	11.5089
	0.86883	11.7078	0.86883	11.6653	1.04855	12.4455	0.86884	11.3269	0.86883	10.9885
	0.87384	10.8627	0.87384	11.2488	1.05355	12.4355	0.87383	10.2378	0.87383	9.77656
	0.87884	10.9887	0.87884	11.0893	1.05856	12.7314	0.87883	10.7912	0.87884	9.51458
	0.88383	10.7201	0.88383	11.5344	1.06356	13.1514	0.88383	11.2783	0.88383	10.9601
	0.88883	12.1263	0.88883	12.7779	1.06856	12.6033	0.88884	11.7483	0.88883	12.4476
	0.89383	13.2106	0.89384	13.3516	1.07356	12.7897	0.89384	13.0743	0.89383	12.533
	0.89883	12.243	0.89884	12.9555	1.07856	13.2759	0.89883	12.271	0.89883	11.7279
	0.90383	12.327	0.90383	11.8559	1.08355	13.4651	0.90382	11.5379	0.90384	10.8732
	0.90883	11.7066	0.90883	12.0519	1.08855	13.0639	0.90883	11.9587	0.90884	11.9261
	0.91383	11.1714	0.91383	11.8636	1.09356	12.8819	0.91384	11.0557	0.91383	11.3911
	0.91884	12.0639	0.91883	12.0623	1.09856	12.0515	0.91884	11.3771	0.91883	10.3855
	0.92384	10.7376	0.92384	11.8991	1.10356	10.7813	0.92383	11.5408	0.92383	10.6103
	0.92884	11.8455	0.92883	12.0682	1.10855	11.7992	0.92883	11.5254	0.92883	11.1464
	0.93383	11.7232	0.93383	11.2521	1.11355	13.0565	0.93383	11.0559	0.93383	12.024
	0.93883	11.4672	0.93883	11.8738	1.11855	13.1994	0.93884	11.0672	0.93882	11.2784
	0.94383	11.962	0.94383	12.4909	1.12356	13.1143	0.94383	12.561	0.94383	10.8347
	0.94881	12.0849	0.94882	12.2465	1.12856	12.6979	0.94883	11.153	0.94883	10.7327
	0.95382	12.7416	0.95383	12.2502	1.13356	12.956	0.95381	11.1149	0.95383	11.9613
	0.95884	12.0654	0.95884	12.2475	1.13856	12.9436	0.95883	12.4812	0.95882	12.1634
	0.96382	11.4503	0.96382	12.5507	1.14356	12.4687	0.96383	12.8861	0.96382	11.4045
	0.96882	11.8014	0.96883	12.8402	1.14855	13.8067	0.96882	12.7063	0.96882	11.5314
	0.97383	12.219	0.97382	11.5447	1.15355	14.0373	0.97382	10.8593	0.97384	11.193
	0.97882	12.6583	0.97882	12.4726	1.15856	13.4406	0.97883	11.4835	0.97883	12.1653
	0.98383	12.4732	0.98383	12.9003	1.16357	13.7209	0.98383	12.8883	0.98382	12.1017
	0.98883	12.9673	0.98883	13.4559	1.16856	13.5129	0.98883	12.8523	0.98882	12.125
	0.99383	12.6548	0.99383	13.0197	1.17355	14.1122	0.99383	12.6415	0.99383	12.1797
	0.99883	12.3157	0.99883	12.4162	1.17855	13.6237	0.99883	11.8331	0.99883	11.6579
	1.00383	12.1278	1.00383	13.086	1.18355	13.3694	1.00382	12.6055	0.99903	11.3657
	1.00883	11.98	1.00882	12.4882	1.18857	13.6223	1.00883	12.7216	0.99723	14.0979
	1.01383	12.2538	1.01383	12.3953	1.19355	14.6358	1.01383	12.4451	0.99146	12.5645
	1.01882	12.372	1.01883	12.4292	1.19856	12.9535	1.01883	11.6648	0.98636	12.0789
	1.02382	12.3661	1.02383	12.814	1.20355	13.3446	1.02383	11.1696	0.98136	11.8132
	1.02882	12.4408	1.02883	13.4206	1.20856	12.9527	1.02883	13.0616	0.97635	11.569
	1.03382	12.7159	1.03382	13.245	1.21356	12.7825	1.03382	13.5599	0.97135	10.9781
	1.03883	12.497	1.03883	13.2713	1.21856	13.5049	1.03883	12.8109	0.96634	11.3641
	1.04382	12.1957	1.04383	12.1533	1.22355	14.3912	1.04383	12.7948	0.96135	11.1004
	1.04882	13.3155	1.04882	13.1916	1.22855	13.9788	1.04883	12.956	0.95635	11.3214
	1.05383	13.4192	1.05383	13.6013	1.23355	13.067	1.05383	13.8754	0.95136	10.9976
	1.05883	12.8517	1.05883	13.6047	1.23856	13.8442	1.05882	12.8591	0.94635	9.8137
	1.06382	12.8742	1.06382	13.4031	1.24356	15.2349	1.06382	12.2695	0.94135	11.1994
	1.06882	12.8571	1.06882	12.8351	1.24856	14.1766	1.06882	12.1296	0.93635	11.0806
	1.07382	12.8343	1.07383	13.1594	1.25355	13.9548	1.07383	13.8624	0.93135	11.5262
	1.07883	14.0203	1.07883	14.3045	1.25856	14.0644	1.07883	14.4968	0.92635	10.467
	1.08384	13.658	1.08383	13.9627	1.26356	13.8937	1.08383	13.7681	0.92136	10.5688
	1.08882	12.7004	1.08882	13.1478	1.26855	14.6933	1.08882	12.6255	0.91636	11.5909
	1.09382	13.1972	1.09382	13.7465	1.27356	14.104	1.09382	13.041	0.91136	11.4666
	1.09883	12.6206	1.09883	13.7618	1.27856	13.6349	1.09882	13.3225	0.90636	11.4659
	1.10383	12.8796	1.10383	12.7963	1.28356	13.9401	1.10383	11.8663	0.90135	10.3264
	1.10883	12.535	1.10883	12.6558	1.28856	14.4051	1.10884	12.5008	0.89635	11.2241
	1.11382	12.0998	1.11382	12.8941	1.29355	14.322	1.11383	12.2508	0.89135	12.4435
	1.11883	13.2613	1.11883	13.1372	1.29855	14.3529	1.11883	13.2278	0.88635	11.5852
	1.12384	13.5016	1.12383	14.1735	1.30355	14.4155	1.12383	13.7128	0.88135	10.6486
	1.12883	13.9592	1.12883	13.8147	1.30856	14.359	1.12882	13.05	0.87636	8.97854
	1.13383	13.275	1.13383	13.804	1.31356	14.8811	1.13383	13.3229	0.87136	9.77688
	1.13883	12.9291	1.13883	13.5396	1.31856	14.7101	1.13884	12.8753	0.86636	10.81
	1.14382	13.9579	1.14382	14.4664	1.32356	15.0679	1.14383	13.537	0.86135	9.81071
	1.14882	14.4312	1.14882	14.6541	1.32856	14.5857	1.14882	13.6016	0.85635	9.56934
	1.15382	13.497	1.15382	13.6586	1.33355	14.7913	1.15383	13.9721	0.85135	9.40851
	1.15883	13.3154	1.15883	14.2113	1.33855	15.5636	1.15883	14.6896	0.84635	10.0393
	1.16383	14.4217	1.16383	14.6853	1.34356	15.0301	1.16382	13.9189	0.84135	10.8513
	1.16883	14.3509	1.16883	15.4514	1.34856	15.0203	1.16882	13.563	0.83636	10.8525
	1.17383	13.588	1.17383	14.0761	1.35356	15.0645	1.17383	13.4928	0.83135	10.0182
	1.17883	13.05	1.17883	13.538	1.35856	15.2317	1.17883	13.9351	0.82636	8.83514
	1.18382	13.9723	1.18382	13.8278	1.36356	14.8923	1.18382	13.9592	0.82136	9.65264
	1.18882	14.5624	1.18882	14.5608	1.36855	14.1386	1.18883	13.5698	0.81636	11.1769
	1.19383	13.5347	1.19383	15.0637	1.37356	14.2494	1.19383	13.6237	0.81135	9.34652
	1.19883	13.5835	1.19883	14.0105	1.37856	15.6531	1.19883	14.407	0.80635	9.38745
	1.20383	13.5766	1.20383	13.7385	1.38355	16.4658	1.20382	14.2376	0.80136	10.2613
	1.20883	13.5481	1.20883	13.9548	1.38857	15.0346	1.20883	13.1669	0.79636	9.58816
	1.21382	13.722	1.21382	14.3938	1.39356	14.2866	1.21383	13.2807	0.79136	9.36159
	1.21883	13.2517	1.21882	14.107	1.39855	14.9521	1.21883	14.0141	0.78636	7.81667
	1.22383	13.3714	1.22383	13.88	1.40355	16.2899	1.22382	14.7261	0.78136	9.13785
	1.22882	14.3161	1.22882	15.2532	1.40856	16.434	1.22882	13.6904	0.77636	8.85618
	1.23382	14.8823	1.23382	15.1055	1.41357	15.448	1.23382	15.0321	0.77136	9.711
	1.23884	14.5602	1.23884	14.9667	1.41856	15.9099	1.23883	14.9141	0.76635	8.34132
	1.24383	14.9848	1.24383	14.9626	1.42355	16.2876	1.24383	14.5835	0.76135	8.08031
	1.24883	14.513	1.24882	14.8994	1.42856	15.8406	1.24883	14.6019	0.75635	9.26308
	1.25384	14.0827	1.25383	15.1828	1.43357	15.4205	1.25383	14.3139	0.75136	9.22496
	1.25883	13.9067	1.25884	14.5776	1.43856	14.669	1.25883	14.4658	0.74636	9.56688
	1.26383	13.3071	1.26383	14.1217	1.44356	15.5501	1.26383	14.1508	0.74136	9.03721
	1.26883	13.9082	1.26882	13.9469	1.44856	15.298	1.26882	14.16	0.73636	8.54742
	1.27383	14.7042	1.27383	15.2536	1.45355	15.6883	1.27383	14.6298	0.73135	8.71219
	1.27882	15.1095	1.27883	15.2288	1.45856	16.2699	1.27884	14.5433	0.72635	9.16101
	1.28382	14.7303	1.28383	14.8297	1.46356	16.3232	1.28383	14.3284	0.72135	8.79113
	1.28883	13.52	1.28883	14.396	1.46855	16.0425	1.28882	13.6693	0.71635	8.24551
	1.29383	14.5108	1.29383	14.4887	1.47356	15.7867	1.29382	14.9668	0.71135	8.54614
	1.29883	14.2085	1.29883	15.2272	1.47857	16.0172	1.29883	14.7461	0.70636	8.3257
	1.30383	14.1974	1.30384	14.4403	1.48355	16.0056	1.30384	14.0205	0.70136	7.73195
	1.30883	13.7376	1.30883	14.3894	1.48855	16.5252	1.30884	14.4203	0.69636	8.89481
	1.31383	15.199	1.31382	16.0765	1.49357	16.0075	1.31383	15.0634	0.69135	9.24074
	1.31883	15.4091	1.31884	15.9587	1.49855	16.9996	1.31883	15.457	0.68636	7.83319
	1.32382	15.6261	1.32383	15.2565	1.50356	17.0018	1.32383	15.1023	0.68135	7.36489
	1.32883	14.9527	1.32882	14.952	1.50856	16.4673	1.32882	15.4094	0.67635	6.95509
	1.33384	14.4477	1.33383	16.282	1.51356	16.4875	1.33383	15.3317	0.67135	7.39057
	1.33882	15.8924	1.33884	15.7064	1.51855	16.441	1.33882	15.8381	0.66636	8.75101
	1.34382	15.5011	1.34383	14.9078	1.52355	16.4334	1.34383	16.1002	0.66136	8.10051
	1.34883	14.7615	1.34883	14.9642	1.52856	16.271	1.34884	15.3397	0.65636	8.85331
	1.35384	15.1446	1.35383	16.8163	1.53357	16.352	1.35382	15.4169	0.65136	8.22157
	1.35882	15.5242	1.35884	16.0731	1.53856	16.5112	1.35882	15.1641	0.64635	8.34604
	1.36382	15.4028	1.36382	15.0132	1.54355	16.3462	1.36383	14.5114	0.64135	8.30139
	1.36883	14.2506	1.36883	15.0654	1.54856	16.8947	1.36884	14.4201	0.63635	7.69222
	1.37384	14.9268	1.37384	14.8842	1.55356	16.9233	1.37383	14.9334	0.63135	8.09508
	1.37884	15.4018	1.37884	16.0124	1.55856	16.7235	1.37883	16.264	0.62635	6.98077
	1.38382	15.4213	1.38382	15.7666	1.56356	16.0877	1.38382	15.9385	0.62135	7.53018
	1.38883	15.4639	1.38882	15.1359	1.56856	16.6141	1.38883	15.1032	0.61636	8.19867
	1.39384	14.818	1.39383	15.6733	1.57356	17.9157	1.39384	14.519	0.61136	8.11721
	1.39883	15.2407	1.39884	16.363	1.57856	17.0492	1.39882	15.5528	0.60635	6.63138
	1.40382	16.1735	1.40383	16.5192	1.58355	16.4823	1.40383	16.7117	0.60135	6.91534
	1.40883	16.1554	1.40882	15.8714	1.58855	16.7271	1.40884	15.6903	0.59635	7.36575
	1.41382	16.3144	1.41383	17.1094	1.59357	18.0566	1.41383	16.2433	0.59135	7.50783
	1.41883	15.7667	1.41883	16.7653	1.59857	17.7893	1.41882	16.6557	0.58635	8.11879
	1.42384	15.3933	1.42384	15.0652	1.60355	16.3929	1.42383	15.6264	0.58135	7.54803
	1.42882	15.9987	1.42882	15.8338	1.60856	16.7431	1.42883	15.3946	0.57636	8.28338
	1.43382	15.3791	1.43382	16.4182	1.61358	16.9184	1.43384	15.3252	0.57136	6.63047
	1.43883	15.1256	1.43883	17.1241	1.61856	17.6485	1.43883	15.4799	0.56636	7.01606
	1.44383	15.6501	1.44384	15.0147	1.62356	17.3578	1.44383	15.4944	0.56135	6.18382
	1.44883	15.3383	1.44883	14.9897	1.62856	16.3287	1.44884	15.2843	0.55635	7.26227
	1.45382	15.7209	1.45383	16.6789	1.63355	16.0464	1.45383	15.0755	0.55136	7.97598
	1.45883	16.0514	1.45883	17.0908	1.63856	16.8314	1.45884	16.1609	0.54635	7.08
	1.46383	15.9333	1.46383	16.3809	1.64357	17.9804	1.46384	16.4711	0.54136	7.30262
	1.46883	15.8643	1.46883	16.2501	1.64856	16.7612	1.46882	16.2189	0.53635	6.14043
	1.47383	15.694	1.47383	16.4678	1.65355	16.6337	1.47383	15.4769	0.53136	6.30188
	1.47883	16.2981	1.47883	16.7862	1.65857	17.2801	1.47884	14.8971	0.52636	6.52859
	1.48383	16.1807	1.48382	17.0152	1.66356	18.1112	1.48383	16.9438	0.52136	6.5288
	1.48883	16.1636	1.48883	16.6117	1.66855	17.7264	1.48883	16.2126	0.51635	6.81261
	1.49383	16.0174	1.49384	16.5261	1.67356	17.4886	1.49383	15.9624	0.51134	6.15945
	1.49882	17.0317	1.49883	17.9306	1.67856	17.8466	1.49882	16.9173	0.50635	7.60681
	1.50383	17.4847	1.50383	18.1977	1.68356	18.6675	1.50384	17.2059	0.50136	6.63133
	1.50884	16.6287	1.50883	17.1388	1.68856	18.2814	1.50884	17.0239	0.49636	6.162
	1.51383	16.6563	1.51382	16.9	1.69356	17.5999	1.51382	16.1332	0.49135	6.30438
	1.51883	16.6424	1.51883	16.8039	1.69857	16.7277	1.51883	16.6696	0.48636	6.58966
	1.52383	16.4065	1.52384	17.5256	1.70356	16.7268	1.52383	16.9432	0.48136	7.42386
	1.52882	15.6582	1.52882	16.3504	1.70857	17.9296	1.52883	16.0933	0.47635	6.22341
	1.53383	16.1334	1.53383	16.4583	1.71357	18.9373	1.53383	16.0384	0.47135	6.14031
	1.53883	16.5882	1.53883	17.1577	1.71856	18.2579	1.53883	16.7172	0.46635	6.30379
	1.54382	17.0274	1.54383	17.3928	1.72356	16.6729	1.54383	16.9528	0.46135	6.79097
	1.54883	17.015	1.54882	17.5034	1.72856	17.1478	1.54882	16.6348	0.45635	5.97856
	1.55384	16.2535	1.55383	16.8228	1.73356	17.4331	1.55384	16.7709	0.45136	5.91741
	1.55884	15.6894	1.55884	16.5238	1.73856	17.8208	1.55883	15.9828	0.44636	6.22032
	1.56383	16.4896	1.56383	16.896	1.74356	18.313	1.56383	16.7621	0.44136	5.83216
	1.56883	17.3395	1.56882	18.0115	1.74856	17.9754	1.56883	17.6119	0.43636	5.36452
	1.57383	17.3158	1.57384	17.825	1.75357	18.8757	1.57384	16.7321	0.43136	5.10151
	1.57882	16.6759	1.57883	17.0823	1.75856	18.7813	1.57882	16.4585	0.42635	5.85354
	1.58383	17.0685	1.58383	17.5166	1.76356	18.0313	1.58382	16.9546	0.42135	5.60645
	1.58883	17.3021	1.58883	18.0349	1.76857	18.1567	1.58883	17.4718	0.41635	4.54876
	1.59383	17.7992	1.59383	18.1852	1.77357	18.611	1.59384	17.296	0.41135	5.01964
	1.59883	17.5888	1.59883	17.5055	1.77857	18.8656	1.59884	16.9628	0.40636	5.18351
	1.60384	16.7141	1.60384	16.7125	1.78356	18.2916	1.60383	16.2922	0.40136	6.1398
	1.60882	17.1481	1.60882	19.126	1.78856	18.7556	1.60883	17.3998	0.39636	5.60879
	1.61383	16.6069	1.61382	17.5857	1.79356	19.0164	1.61383	17.3694	0.39136	5.44489
	1.61884	16.9379	1.61883	16.8739	1.79855	18.4551	1.61884	16.8427	0.38635	5.5706
	1.62384	18.2679	1.62384	18.2458	1.80356	18.9332	1.62383	17.0099	0.38135	5.99798
	1.62883	16.8014	1.62883	17.7794	1.80856	19.5062	1.62883	16.6862	0.37635	5.81341
	1.63383	15.5165	1.63382	17.2508	1.81356	18.4687	1.63383	17.3197	0.37135	4.87627
	1.63883	15.8664	1.63883	16.6606	1.81856	18.3926	1.63883	16.8736	0.36636	6.05674
	1.64383	17.4936	1.64383	17.4116	1.82357	18.6605	1.64384	16.8085	0.36135	5.99811
	1.64884	18.1064	1.64883	18.0235	1.82856	19.3935	1.64882	17.0531	0.35636	5.32081
	1.65384	16.7404	1.65384	17.3712	1.83355	19.5907	1.65382	17.2592	0.35136	2.9768
	1.65883	16.0937	1.65883	17.6023	1.83857	18.9947	1.65884	17.4683	0.34636	3.3848
	1.66383	17.7297	1.66382	18.3173	1.84357	19.5184	1.66383	16.7983	0.34135	4.18106
	1.66884	18.4608	1.66883	19.1122	1.84857	19.3779	1.66882	17.8147	0.33635	4.36529
	1.67383	17.3664	1.67384	17.8124	1.85356	19.202	1.67384	18.128	0.33135	3.99978
	1.67883	16.3585	1.67883	17.9485	1.85856	18.7013	1.67883	18.3452	0.32636	4.48511
	1.68383	17.22	1.68382	18.1973	1.86356	19.2558	1.68383	18.003	0.32136	3.91608
	1.68883	18.4729	1.68884	18.6137	1.86856	18.8732	1.68884	18.194	0.31636	3.97871
	1.69383	18.1866	1.69384	18.2842	1.87356	19.4855	1.69383	18.1529	0.31136	4.36443
	1.69883	16.6519	1.69884	17.0786	1.87856	19.0589	1.69883	16.9871	0.30635	4.73093
	1.70384	16.5383	1.70383	17.4952	1.88356	19.5722	1.70383	16.8717	0.30136	3.83334
	1.70883	17.415	1.70883	18.168	1.88857	19.44	1.70884	17.7698	0.29635	3.81427
	1.71383	18.191	1.71383	19.1288	1.89356	19.8901	1.71383	17.9539	0.29135	4.34722
	1.71883	17.8408	1.71884	18.2875	1.89856	20.0629	1.71883	18.6247	0.28635	4.32206
	1.72384	16.4897	1.72383	17.0392	1.90356	19.6927	1.72383	17.335	0.28136	4.24149
	1.72883	16.8293	1.72883	17.0516	1.90856	18.7828	1.72883	17.0188	0.27636	3.14031
	1.73383	17.3602	1.73384	17.7462	1.91355	19.1164	1.73383	17.0816	0.27136	2.75272
	1.73884	18.0701	1.73884	18.8235	1.91855	20.5197	1.73883	17.3417	0.26636	3.42543
	1.74383	18.0777	1.74384	18.0957	1.92355	20.388	1.74383	18.0438	0.26135	3.91237
	1.74882	17.8752	1.74883	18.548	1.92854	19.9611	1.74883	18.9033	0.25635	2.38718
	1.75383	18.5781	1.75383	18.9643	1.93354	19.7201	1.75384	19.1576	0.25135	2.77392
	1.75884	18.4376	1.75883	19.295	1.93854	20.76	1.75883	18.0177	0.24635	4.15909
	1.76384	17.815	1.76383	18.2033	1.94353	20.9714	1.76383	17.9864	0.24135	4.03856
	1.76883	17.5135	1.76884	17.3096	1.94853	19.9693	1.76883	18.1743	0.23636	4.0794
	1.77384	19.0535	1.77383	19.6408	1.95353	19.28	1.77383	18.6094	0.23136	3.05815
	1.77883	18.9554	1.77883	19.852	1.95852	19.2931	1.77883	19.8199	0.22636	2.97816
	1.78382	17.72	1.78383	19.2465	1.96352	19.7033	1.78382	18.5032	0.22136	4.40599
	1.78883	17.2691	1.78884	17.9815	1.96852	20.3213	1.78882	18.3787	0.21636	4.05624
	1.79384	17.9992	1.79383	18.63	1.97354	20.8559	1.79383	18.2305	0.21135	3.20061
	1.79883	19.2283	1.79883	20.0831	1.97856	20.1795	1.79883	18.3174	0.20635	2.5087
	1.80383	18.4232	1.80383	19.7483	1.98357	19.4871	1.80383	20.1446	0.20135	3.38719
	1.80883	17.9983	1.80882	18.4876	1.98854	20.5144	1.80883	18.9647	0.19636	3.6067
	1.81382	17.9455	1.81382	18.0863	1.99353	20.4106	1.81382	18.32	0.19136	1.62695
	1.81883	18.4337	1.81882	19.2276	1.99855	19.2363	1.81883	18.38	0.18636	1.38701
	1.82383	18.331	1.82383	18.8601	2.00357	19.2005	1.82384	19.338	0.18136	2.24251
	1.82884	18.8411	1.82883	19.2477	2.00856	20.4905	1.82884	19.338	0.17636	3.05862
	1.83383	18.5753	1.83383	19.3696	2.01353	21.2499	1.83383	18.8273	0.17135	2.23911
	1.83883	19.1145	1.83883	20.0716	2.01852	21.1563	1.83883	18.4072	0.16635	2.40583
	1.84383	19.6962	1.84383	20.2456	2.02354	20.1736	1.84383	20.132	0.16135	1.87706
	1.84883	18.6526	1.84883	19.1808	2.02855	20.3731	1.84883	20.2716	0.15635	1.9552
	1.85384	18.2508	1.85384	19.0037	2.03357	21.2123	1.85384	18.9317	0.15136	2.71191
	1.85884	18.7643	1.85883	19.2518	2.03855	20.6494	1.85882	19.0556	0.14636	2.63195
	1.86383	18.8393	1.86382	19.7359	2.04353	20.7834	1.86384	18.6628	0.14136	2.40505
	1.86883	18.3912	1.86884	19.8179	2.04855	20.0481	1.86884	19.6635	0.13636	2.20031
	1.87383	18.6741	1.87383	19.9991	2.05356	20.7446	1.87383	19.2732	0.13135	2.42663
	1.87883	19.3943	1.87883	19.6166	2.05856	21.6502	1.87883	19.401	0.12635	3.08059
	1.88383	18.9198	1.88383	19.3059	2.06356	21.4335	1.88383	19.2126	0.12135	2.79072
	1.88884	19.0208	1.88883	20.3249	2.06855	20.4985	1.88884	18.6811	0.11635	1.93718
	1.89383	19.636	1.89383	20.4492	2.07355	20.2655	1.89383	20.6436	0.11136	1.61259
	1.89883	19.6717	1.89882	20.0997	2.07855	21.4836	1.89883	20.5969	0.10636	2.56943
	1.90383	19.0675	1.90382	19.3131	2.08354	21.4703	1.90383	19.1964	0.10136	2.30043
	1.90882	18.2124	1.90882	19.6794	2.08854	20.7744	1.90883	18.1585	0.09636	1.73016
	1.91382	19.6425	1.91381	20.6388	2.09354	21.0005	1.91382	19.6299	0.09136	1.22117
	1.91882	19.7488	1.91881	20.4413	2.09853	21.7583	1.91882	20.6538	0.08635	0.22353
	1.92382	19.7646	1.92381	20.0091	2.10353	22.1579	1.92382	20.1387	0.08135	1.38476
	1.92881	19.36	1.9288	19.7259	2.10854	21.8369	1.92881	19.9182	0.07635	1.30345
	1.93381	19.0428	1.9338	20.5514	2.11356	20.552	1.93381	19.1112	0.07136	0.79357
	1.9388	20.2268	1.9388	20.9993	2.11858	20.5178	1.93881	22.051	0.06636	0.34557
	1.9438	20.6648	1.94381	20.6019	2.12354	22.1075	1.94381	20.9781	0.06136	1.52929
	1.9488	19.6591	1.94883	20.2413	2.12852	24.8644	1.9488	20.1146	0.05636	1.66938
	1.9538	19.5222	1.95383	20.5615	2.13354	25.3469	1.9538	19.4477	0.05136	1.79169
	1.95881	19.5191	1.95883	20.1484	2.13856	21.8628	1.95882	19.995	0.04636	0.56965
	1.96383	18.9049	1.96383	19.8613	2.14357	21.6392	1.96384	18.9333	0.04135	0.55141
	1.96884	19.4686	1.96882	20.3226	2.14857	22.1126	1.96883	19.7807	0.03635	1.7533
	1.97381	20.2849	1.97382	20.466	2.15357	21.3975	1.9738	20.6202	0.03135	1.52678
	1.9788	19.9794	1.97882	20.1212	2.15856	20.9718	1.97881	19.8443	0.02636	1.09889
	1.9838	19.7596	1.98381	20.8595	2.16356	20.8793	1.98383	21.2961	0.02136	1.13939
	1.98882	19.8858	1.98881	21.0056	2.16856	21.7274	1.98883	19.8328	0.01636	-0.04429
	1.99384	19.9953	1.99381	20.1023	2.17355	21.987	1.99383	20.7192	0.01136	0.11985
	1.99883	19.7688	1.9988	20.1356	2.17855	22.6426	1.99882	18.0005	0.00636	0.14013
	2.0038	19.8251	2.0038	19.8031	2.18355	22.5088	1.99902	18.9695	0.00135	0.4856
	2.0088	19.9075	2.0088	20.906	2.18854	21.5747	1.99723	22.0238	0.000956	1.26239
	2.01381	19.7821	2.01381	21.291	2.19354	22.2579	1.99145	21.479	0.00247	0.75204
	2.01883	20.6674	2.01883	21.1961	2.19854	21.8823	1.98637	19.9693	0.00831	-0.37698
	2.02383	20.524	2.02383	21.1141	2.20354	21.854	1.98135	18.3353	0.01341	-0.07941
	2.02883	20.1041	2.02883	21.0412	2.20853	21.8297	1.97634	19.9519	0.01843	0.705
	2.03382	20.2881	2.03382	20.7355	2.21353	22.9305	1.97136	20.7229	0.02344	1.32842
	2.03882	20.1113	2.03882	20.7424	2.21855	22.8842	1.96638	20.3974	0.02844	1.95173
	2.04382	21.3405	2.04382	22.0123	2.22357	22.4322	1.96137	18.7848	0.03343	0.94888
	2.04881	20.6122	2.04882	21.3042	2.22857	22.0235	1.95635	19.5602	0.03843	0.48209
	2.05381	19.5419	2.05381	20.9484	2.23354	21.8446	1.95133	20.0948	0.04343	0.52291
	2.05881	20.7984	2.05881	21.6133	2.23853	22.5687	1.94634	21.05	0.04843	1.16979
	2.06381	20.7399	2.06381	21.1872	2.24353	22.0351	1.94137	20.2748	0.05343	1.46432
	2.0688	20.861	2.0688	20.839	2.24853	21.2825	1.93636	18.3383	0.05843	1.06908
	2.0738	20.1935	2.0738	21.049	2.25355	21.8065	1.93134	19.1523	0.06344	1.8086
	2.07882	20.4988	2.07882	21.4564	2.25857	23.1961	1.92633	18.7287	0.06844	1.40769
	2.08383	20.9814	2.08383	21.5512	2.26356	23.9773	1.92137	20.1091	0.07343	1.50604
	2.08883	20.8535	2.08883	21.5256	2.26853	23.2065	1.91637	20.131	0.07843	0.84223
	2.09383	20.5524	2.09382	21.265	2.27354	22.482	1.91136	18.5595	0.08343	1.03038
	2.09882	21.3406	2.09882	22.257	2.27856	22.6892	1.90634	17.3466	0.08843	1.83146
	2.10382	21.8069	2.10382	22.1521	2.28356	23.5293	1.90134	19.8506	0.09343	2.25813
	2.10882	21.113	2.10882	21.6626	2.28856	22.5044	1.89637	20.8236	0.09843	3.2308
	2.11381	20.076	2.11381	20.6052	2.29355	22.2875	1.89138	19.499
	2.11881	20.5768	2.11881	21.2891	2.29855	22.6895	1.88637	18.8256
	2.12381	21.855	2.12381	23.4244	2.30355	22.4791	1.88137	18.2745
	2.1288	24.3579	2.1288	25.0903	2.30854	23.434	1.87637	19.1927
	2.1338	24.4281	2.1338	25.4068	2.31354	22.6631	1.87137	19.1929
	2.13881	22.2024	2.13881	22.6907	2.31854	22.9949	1.86637	18.642
	2.14383	21.4421	2.14383	21.9099	2.32353	23.2226	1.86137	18.4173
	2.14883	20.5567	2.14883	21.698	2.32853	22.9506	1.85637	16.663
	2.15383	20.0725	2.15383	21.377	2.33353	23.096	1.85137	17.6838
	2.15883	20.1955	2.15883	21.337	2.33853	22.5889	1.84637	19.8042
	2.16382	21.4386	2.16382	22.0694	2.34355	23.3184	1.84138	19.3765
	2.16882	20.9856	2.16882	22.1065	2.34857	23.6168	1.83637	18.1319
	2.17382	20.6815	2.17382	22.2308	2.35356	24.2857	1.83136	18.2958
	2.17881	22.0901	2.17881	22.9863	2.35854	23.9548	1.82637	18.6415
	2.18381	21.9399	2.18381	22.6119	2.36354	23.8453	1.82138	18.0286
	2.18881	20.9608	2.18881	21.8163	2.36856	24.1427	1.81637	18.0087
	2.1938	20.3938	2.1938	22.1268	2.37356	23.8479	1.81137	16.9086
	2.19881	21.0108	2.1988	22.5397	2.37856	23.532	1.80637	18.8666
	2.20383	21.849	2.20382	22.0923	2.38356	22.917	1.80138	19.6205
	2.20883	22.2748	2.20883	22.3341	2.38855	22.5175	1.79637	18.0922
	2.21383	21.7329	2.21383	22.7112	2.39355	24.0761	1.79137	16.4583
	2.21883	21.6821	2.21883	22.5987	2.39855	24.5192	1.78637	16.1316
	2.22382	22.6492	2.22382	23.117	2.40354	25.4624	1.78137	18.4984
	2.22882	21.6232	2.22882	22.2748	2.40854	23.1121	1.77638	19.2118
	2.23382	20.1219	2.23382	21.5079	2.41354	23.6005	1.77137	17.7222
	2.23881	20.9047	2.23881	21.9439	2.41853	24.0973	1.76636	15.7859
	2.24381	22.4406	2.24381	23.2145	2.42353	24.2382	1.76137	17.213
	2.24881	21.9538	2.24881	22.4831	2.42853	24.6377	1.75637	18.2323
	2.2538	20.8882	2.2538	21.2539	2.43355	24.3449	1.75136	17.4169
	2.2588	21.6732	2.2588	22.8144	2.43857	24.8581	1.74637	17.5194
	2.26382	23.0288	2.26382	24.3127	2.44357	24.7541	1.74137	15.4171
	2.26883	23.2383	2.26883	24.3591	2.44854	25.1491	1.73637	16.2747
	2.27383	22.4972	2.27383	23.0466	2.45353	25.0806	1.73137	17.356
	2.27883	21.2073	2.27883	22.471	2.45853	24.5012	1.72638	16.115
	2.28382	21.6029	2.28382	22.5809	2.46353	23.8858	1.72137	16.9732
	2.28882	23.0216	2.28882	23.7343	2.46855	24.4098	1.71636	17.9473
	2.29382	22.6629	2.29382	23.3958	2.47357	24.9995	1.71137	17.8059
	2.29881	21.5299	2.29882	22.0384	2.47857	24.3694	1.70637	16.3977
	2.30381	21.309	2.30381	22.9606	2.48354	24.926	1.70137	16.0502
	2.30881	22.5571	2.30881	23.8413	2.48854	25.1039	1.69637	17.1727
	2.3138	22.856	2.31381	23.5687	2.49356	25.0454	1.69137	17.7847
	2.3188	22.7386	2.3188	23.2877	2.49858	24.5809	1.68637	17.7845
	2.32381	21.4653	2.32381	22.7902	2.50356	23.8492	1.68136	15.6622
	2.32883	22.9121	2.32883	23.6657	2.50853	24.8767	1.67637	16.3358
	2.33383	23.3827	2.33383	23.1565	2.51353	24.4849	1.67137	16.6818
	2.33883	22.4663	2.33883	23.5665	2.51853	25.5634	1.66637	15.948
	2.34383	21.4405	2.34383	23.3164	2.52354	25.0157	1.66136	16.2133
	2.34882	22.3708	2.34882	24.3287	2.52856	24.5493	1.65636	16.3157
	2.35382	23.8764	2.35382	24.6708	2.53357	25.5733	1.65137	15.9277
	2.35882	23.988	2.35882	24.415	2.53854	25.6934	1.64637	15.5602
	2.36381	22.5128	2.36381	23.9397	2.54354	25.4622	1.64138	16.5812
	2.36881	23.1702	2.36881	24.0872	2.54856	24.9553	1.63636	16.2137
	2.37381	24.1734	2.37381	25.335	2.55356	25.7142	1.63137	16.1103
	2.3788	23.6979	2.3788	24.3085	2.55856	25.6399	1.62637	15.9882
	2.3838	22.3384	2.3838	22.9694	2.56356	25.3051	1.62137	16.376
	2.38882	21.7499	2.38882	22.8709	2.56856	25.1505	1.61636	16.4788
	2.39384	23.2092	2.39384	24.514	2.57355	25.4836	1.61137	15.8452
	2.39884	25.0467	2.39884	25.5144	2.57855	25.4282	1.60637	16.0089
	2.40382	24.6322	2.40382	25.3241	2.58355	25.0191	1.60136	15.6639
	2.4088	22.3394	2.4088	24.0724	2.58854	26.1121	1.59637	17.0909
	2.4138	22.9251	2.4138	23.7802	2.59354	26.0546	1.59137	16.4376
	2.41882	23.525	2.41882	24.3806	2.59854	25.6724	1.58637	15.234
	2.42384	23.4598	2.42384	24.9683	2.60353	25.3119	1.58137	16.3544
	2.42883	23.8293	2.42883	24.7255	2.60853	26.2	1.57637	16.4377
	2.43381	24.106	2.43381	24.7573	2.61354	26.5251	1.57136	15.9888
	2.43881	24.1327	2.43882	24.6822	2.61856	26.4938	1.56636	15.7846
	2.44383	23.2068	2.44384	24.45	2.62357	25.349	1.56137	15.1726
	2.44883	23.1233	2.44883	24.5503	2.62856	25.3242	1.55637	15.8866
	2.45383	24.3912	2.45383	25.4507	2.63356	26.0818	1.55137	15.4787
	2.45883	24.087	2.45883	25.2075	2.63856	26.7865	1.54637	16.4169
	2.46382	23.2588	2.46382	24.5227	2.64355	25.3508	1.54136	15.5783
	2.46882	22.8671	2.46882	24.4166	2.64855	25.1284	1.53636	15.0296
	2.47382	24.8547	2.47382	25.4042	2.65355	26.2498	1.53137	15.4383
	2.47881	24.0098	2.47882	25.6609	2.65855	26.232	1.52637	16.0915
	2.48381	22.6546	2.48381	24.3062	2.66354	25.4549	1.52137	15.355
	2.48881	23.9488	2.48881	24.7023	2.66854	25.737	1.51636	14.4583
	2.49381	24.6583	2.49381	25.5138	2.67354	26.3074	1.51136	15.6013
	2.4988	23.3979	2.4988	24.886	2.67853	25.6376	1.50638	16.2121
	2.5038	23.0729	2.5038	24.4182	2.68353	25.6305	1.50137	16.5397
	2.50882	23.6009	2.50882	24.3953	2.68855	26.2151	1.49636	15.069
	2.51384	24.7769	2.51384	26.1223	2.69357	27.6065	1.49137	14.642
	2.51884	24.7447	2.51884	25.7021	2.69857	27.3216	1.48638	15.6183
	2.52381	24.4316	2.52384	25.4873	2.70354	27.212	1.48136	14.6623
	2.5288	23.7516	2.52883	25.1148	2.70854	27.0206	1.47637	14.8255
	2.53381	23.4564	2.53383	25.2945	2.71356	26.1574	1.47137	14.5401
	2.53883	25.2307	2.53883	26.1882	2.71856	26.6338	1.46636	15.7241
	2.54384	25.6993	2.54382	25.9458	2.72356	27.0129	1.46138	16.458
	2.54883	24.8586	2.54882	25.3894	2.72856	26.8852	1.45636	15.4574
	2.5538	24.698	2.55382	25.9835	2.73356	26.9301	1.45137	14.4591
	2.55882	25.1793	2.55881	26.8311	2.73855	26.9367	1.44637	13.846
	2.56383	25.2468	2.56381	25.6731	2.74355	27.0551	1.44137	14.866
	2.56883	24.5831	2.56881	25.5808	2.74855	25.9152	1.43637	15.0498
	2.57383	24.6235	2.57381	25.8494	2.75354	27.1631	1.43137	14.0704
	2.57882	23.5639	2.57883	25.0111	2.75854	27.5152	1.42636	13.9285
	2.58382	24.1931	2.58384	25.3964	2.76354	26.563	1.42136	14.4809
	2.58882	24.7599	2.58883	25.5565	2.76853	26.1476	1.41637	16.3153
	2.59382	25.5747	2.59383	26.4503	2.77353	26.9409	1.41137	13.8489
	2.59881	24.8509	2.59883	25.9066	2.77855	28.187	1.40637	14.6417
	2.60381	24.0277	2.60383	25.3746	2.78357	28.1124	1.40136	14.2736
	2.6088	25.2236	2.60882	26.4915	2.78856	27.6394	1.39637	14.3565
	2.6138	25.9474	2.61382	26.6408	2.79356	27.746	1.39138	14.2951
	2.61881	25.7899	2.61882	26.6429	2.79856	27.4611	1.38636	13.7046
	2.62383	24.7913	2.62381	25.8737	2.80355	27.5425	1.38137	14.4771
	2.62885	25.0628	2.62881	26.0346	2.80855	27.3419	1.37637	13.6615
	2.63382	25.4794	2.63381	27.2935	2.81355	27.8359	1.37137	13.846
	2.63879	25.5544	2.6388	26.7771	2.81854	27.5665	1.36636	14.5398
	2.64383	24.6153	2.64382	25.2515	2.82354	27.3909	1.36136	13.8462
	2.64884	24.5612	2.64884	25.8022	2.82854	27.6221	1.35637	13.805
	2.65382	25.1721	2.65384	26.7801	2.83353	27.998	1.35137	13.4588
	2.6588	24.8923	2.65883	25.5833	2.83854	27.6975	1.34637	14.0698
	2.6638	24.7817	2.66383	25.8033	2.84356	28.1324	1.34137	13.9481
	2.66882	25.6928	2.66883	26.7325	2.84856	27.0399	1.33636	13.702
	2.67384	25.1903	2.67383	26.5392	2.85356	27.1819	1.33137	13.4993
	2.67883	25.0743	2.67882	26.481	2.85856	28.1127	1.32637	13.5392
	2.6838	24.8427	2.68382	26.0269	2.86356	29.3932	1.32137	13.7845
	2.68882	25.6602	2.68882	26.3115	2.86855	28.4555	1.31637	12.7644
	2.69384	26.4097	2.69381	27.7541	2.87355	27.6649	1.31137	13.4376
	2.69883	26.2693	2.69881	27.9028	2.87855	27.7456	1.30638	12.6019
	2.70383	26.5575	2.70381	27.6749	2.88354	28.3459	1.30136	13.0909
	2.70883	25.8151	2.70881	27.7548	2.88854	28.6868	1.29636	12.9069
	2.71382	25.8547	2.71383	26.8118	2.89354	28.5469	1.29137	13.0701
	2.71882	26.1853	2.71884	27.4901	2.89854	27.5053	1.28637	13.2955
	2.72382	25.8206	2.72384	27.2863	2.90353	28.5454	1.28137	12.7435
	2.72882	25.6089	2.72884	26.7936	2.90855	28.6603	1.27636	13.9476
	2.73381	26.7013	2.73383	27.4565	2.91357	28.7103	1.27136	13.7229
	2.73881	27.0987	2.73883	27.8098	2.91856	28.4597	1.26636	13.3562
	2.74381	25.8311	2.74383	27.6409	2.92356	27.9204	1.26137	12.8459
	2.7488	25.5226	2.74883	27.1943	2.92856	27.8612	1.25637	12.9886
	2.7538	25.7915	2.75382	26.6089	2.93355	28.6056	1.25137	12.1726
	2.75882	26.5095	2.75882	26.7728	2.93855	28.9923	1.24636	12.9893
	2.76383	25.8971	2.76381	27.7152	2.94355	28.5437	1.24136	13.5799
	2.76883	25.6812	2.76881	27.4369	2.94855	28.5712	1.23636	12.683
	2.77383	26.8911	2.77381	27.6612	2.95354	29.2684	1.23137	12.6006
	2.77883	26.7094	2.77881	27.7853	2.95854	29.8787	1.22637	12.8053
	2.78382	27.1796	2.7838	28.1615	2.96354	28.7025	1.22137	12.4374
	2.78882	26.2604	2.78881	28.2807	2.96856	28.5904	1.21636	12.0498
	2.79382	26.1797	2.79383	27.2606	2.97358	29.591	1.21136	10.8884
	2.79881	27.9745	2.79885	28.2822	2.97856	30.2493	1.20636	12.3559
	2.80381	26.8942	2.80383	27.9501	2.98353	28.9259	1.20137	12.9884
	2.80881	26.4816	2.8088	28.2765	2.98855	28.5806	1.19637	12.4174
	2.8138	26.0933	2.81382	28.3599	2.99357	29.4713	1.19137	12.5189
	2.81882	26.9008	2.81884	27.8373	2.99858	30.0411	1.18636	12.2337
	2.82384	27.5744	2.82385	28.4905	2.99903	29.7776	1.18136	12.5594
	2.82885	26.5548	2.82882	28.0041	2.99757	30.2447	1.17636	11.887
	2.83382	26.63	2.83381	27.7088	2.99169	29.2196	1.17137	11.9475
	2.8388	27.091	2.83883	28.3761	2.98659	28.3902	1.16637	12.3559
	2.8438	27.7962	2.84385	28.1361	2.98159	29.5166	1.16136	12.7641
	2.84882	26.996	2.84884	28.7888	2.97659	30.171	1.15636	12.929
	2.85384	26.7564	2.85381	28.5704	2.97159	29.8534	1.15137	12.1519
	2.85884	27.5573	2.8588	28.7723	2.9666	27.9364	1.14637	11.4988
	2.86381	28.3931	2.8638	29.0045	2.9616	27.8649	1.14137	10.9888
	2.86881	26.9558	2.86881	28.485	2.9566	28.966	1.13637	12.4581
	2.87383	26.5033	2.87383	28.2364	2.95161	29.3342	1.13136	11.6436
	2.87884	27.9472	2.87885	28.9078	2.9466	28.2956	1.12636	12.2744
	2.88383	28.585	2.88383	29.9919	2.94158	27.8932	1.12137	12.6419
	2.88883	28.4719	2.8888	29.0831	2.93657	27.789	1.11637	11.8058
	2.89383	27.3859	2.89382	28.6711	2.93157	27.1234	1.11136	11.3772
	2.89882	26.8048	2.89884	28.9267	2.92658	28.8628	1.10636	10.948
	2.90382	27.7839	2.90384	29.1303	2.92158	26.9296	1.10137	11.1528
	2.90882	28.4143	2.90884	29.3094	2.91658	27.3932	1.09637	11.4378
	2.91382	27.3422	2.91383	28.5026	2.91158	27.8281	1.09137	11.4577
	2.91881	26.8009	2.91883	28.4507	2.90659	28.523	1.08636	11.968
	2.92381	26.9234	2.92383	28.864	2.90159	28.1205	1.08136	12.5598
	2.92881	28.0383	2.92882	28.9533	2.89659	26.7542	1.07637	11.8246
	2.9338	28.2488	2.93382	29.0222	2.8916	28.8156	1.07137	11.3573
	2.93882	27.6118	2.93882	29.5897	2.8866	28.6935	1.06636	10.4186
	2.94384	26.9532	2.94381	29.218	2.8816	29.2107	1.06136	11.2339
	2.94883	28.1978	2.94881	29.457	2.87661	27.244	1.05638	11.6004
	2.95383	29.4711	2.95381	30.5305	2.87159	27.5037	1.05137	10.9684
	2.95883	28.56	2.95881	29.7254	2.86657	28.1478	1.04636	10.8459
	2.96382	27.2639	2.96381	28.8165	2.86157	28.2167	1.04136	11.5818
	2.96882	28.0336	2.96883	29.6043	2.85658	26.3161	1.03637	12.2538
	2.97382	29.8639	2.97385	31.0086	2.85158	25.6436	1.03137	11.5195
	2.97882	29.0802	2.97883	30.3412	2.84658	26.6222	1.02637	10.6414
	2.98381	27.2574	2.98381	28.5634	2.84159	26.8195	1.02136	10.5224
	2.98881	28.0263	2.98882	29.6181	2.83659	27.2176	1.01637	11.2538
	2.99382	29.5936	2.99384	30.8021	2.83159	27.7168	1.01137	10.4789
	2.99884	29.7344	2.99884	31.0798	2.82659	26.3766	1.00637	10.4176
	3.00384	27.2464	3.00383	28.8783	2.8216	26.6035	1.00136	11.1314
	3.00883	27.1505	3.00883	28.6394	2.8166	27.7116	0.99635	10.0738
	3.01383	27.9162	3.01383	29.7098	2.8116	27.63	0.99137	10.9467
	3.01883	28.6124	3.01882	29.4472	2.80661	27.2564	0.98637	11.2541
	3.02382	29.1061	3.02382	30.4923	2.8016	26.5117	0.98136	11.2742
	3.02882	28.0077	3.02882	30.2921	2.79659	26.946	0.97637	10.3372
	3.03382	28.5863	3.03381	30.3394	2.79157	27.1114	0.97136	9.82576
	3.03882	29.969	3.03881	30.6605	2.78657	27.6536	0.96637	10.2948
	3.04381	29.631	3.04381	30.4259	2.78158	26.9393	0.96136	10.7441
	3.04881	28.7167	3.04881	30.1023	2.77658	25.8648	0.95636	10.5588
	3.05381	28.1896	3.05383	29.2886	2.77158	25.8399	0.95137	9.74403
	3.05883	28.9002	3.05884	30.186	2.76659	26.2479	0.94637	9.9477
	3.06384	29.3211	3.06383	30.5024	2.76159	26.6231	0.94137	10.8867
	3.06884	29.7023	3.06883	31.0687	2.75659	25.7558	0.93637	9.70434
	3.07383	29.0984	3.07383	31.0565	2.7516	24.6172	0.93137	9.96687
	3.07883	28.8498	3.07883	30.236	2.7466	24.6375	0.92637	9.37654
	3.08383	28.8063	3.08382	30.335	2.7416	27.609	0.92137	9.4785
	3.08882	28.991	3.08882	29.8056	2.7366	26.5821	0.91637	9.78516
	3.09382	29.0077	3.09382	30.3128	2.7316	26.2686	0.91137	9.35614
	3.09882	29.0221	3.09881	30.4898	2.72658	26.3216	0.90636	9.92719
	3.10382	29.5414	3.10381	30.7232	2.72157	26.6563	0.90136	9.8468
	3.10881	29.4133	3.10881	31.3904	2.71657	25.5195	0.89637	10.9276
	3.11382	29.4271	3.11382	30.712	2.71158	25.7155	0.89137	10.7635
	3.11884	29.2753	3.11884	31.0083	2.70658	27.1012	0.88637	8.94796
	3.12384	29.8991	3.12384	30.9179	2.70158	26.4273	0.88137	8.64254
	3.12884	30.0642	3.12883	31.7358	2.69659	26.0009	0.87637	9.0503
	3.13383	30.1394	3.13383	32.1583	2.69159	26.138	0.87137	9.17417
	3.13883	30.3573	3.13883	31.9885	2.68659	24.6746	0.86637	10.0892
	3.14383	29.9331	3.14383	31.156	2.6816	24.8913	0.86136	9.25297
	3.14882	30.18	3.14882	31.2599	2.6766	24.4479	0.85637	8.56053
	3.15382	30.4841	3.15382	32.2172	2.6716	25.4186	0.85137	9.23347
	3.15882	30.8209	3.15882	31.6764	2.6666	24.3091	0.84637	9.53846
	3.16381	29.898	3.16381	31.3657	2.66159	24.2307	0.84137	9.8866
	3.16881	28.8327	3.16881	30.4433	2.65657	25.3251	0.83637	9.29531
	3.17381	29.5908	3.17381	31.4871	2.65156	24.9633	0.83137	9.17255
	3.17881	29.8302	3.17881	32.0122	2.6466	23.0492	0.82637	8.88735
	3.18383	30.8121	3.18383	31.6677	2.6416	24.3995	0.82137	9.21404
	3.18885	29.5018	3.18885	31.3165	2.63658	25.2472	0.81637	9.029
	3.19385	28.9688	3.19385	30.2732	2.63156	26.1804	0.81137	8.66433
	3.19882	30.3969	3.19882	31.4565	2.62657	23.5746	0.80637	8.9472
	3.2038	30.647	3.2038	32.2576	2.6216	23.985	0.80137	10.0292
	3.20881	30.9029	3.20881	32.5953	2.6166	25.7119	0.79637	8.33558
	3.21383	29.5275	3.21383	31.3218	2.6116	26.1245	0.79137	8.86583
	3.21885	30.6037	3.21885	31.3571	2.60658	23.8152	0.78637	8.1321
	3.22383	31.1261	3.22383	32.6553	2.60156	22.8609	0.78137	8.74333
	3.22881	31.829	3.2288	33.0519	2.59658	24.4464	0.77636	8.07146
	3.23383	30.6441	3.23383	32.8057	2.5916	24.4695	0.77136	8.56006
	3.23884	30.4117	3.23884	32.0019	2.5866	23.4677	0.76637	8.92768
	3.24384	30.9333	3.24384	32.2784	2.58159	23.4251	0.76137	7.54107
	3.24883	30.8585	3.24883	32.8568	2.57657	23.2688	0.75637	7.96771
	3.25383	30.9079	3.25383	32.4369	2.57157	24.593	0.75137	8.1322
	3.25883	30.6848	3.25883	32.3771	2.56657	24.3797	0.74637	9.19216
	3.26382	30.9286	3.26382	31.9063	2.56157	24.6442	0.74137	8.76413
	3.26882	31.0443	3.26882	32.3487	2.55658	24.5128	0.73637	7.92736
	3.27382	30.4689	3.27382	32.549	2.55158	23.5192	0.73136	7.64189
	3.27882	30.938	3.27882	32.5282	2.54658	24.9255	0.72636	7.82577
	3.28381	31.2555	3.28381	32.7233	2.54159	25.6867	0.72137	8.60092
	3.28881	32.137	3.28881	32.6251	2.53659	24.0698	0.71637	7.86677
	3.29381	31.521	3.29381	33.2949	2.53159	23.0573	0.71138	7.55933
	3.29881	30.8049	3.29881	33.2727	2.52659	23.8864	0.70637	8.88713
	3.30383	31.7683	3.30383	33.481	2.5216	24.1898	0.70136	9.13177
	3.30885	32.0455	3.30885	32.7173	2.5166	24.2261	0.69637	9.13159
	3.31384	32.4312	3.31384	33.1234	2.5116	22.8508	0.69137	7.78462
	3.31881	30.5308	3.31881	33.672	2.50658	22.1969	0.68637	7.9281
	3.32381	31.6778	3.32381	33.7578	2.50157	22.3555	0.68137	8.17254
	3.32881	33.2027	3.32882	34.5074	2.49658	24.5002	0.67637	7.90715
	3.33383	32.5752	3.33383	32.9201	2.49158	22.4199	0.67137	6.88702
	3.33885	30.4412	3.33885	32.562	2.48658	22.9954	0.66638	7.4773
	3.34382	30.7501	3.34383	32.9124	2.48158	22.8296	0.66137	7.90756
	3.34881	32.0205	3.34881	33.5494	2.47659	24.2921	0.65636	8.19247
	3.35383	31.1127	3.35383	32.9681	2.47159	23.8422	0.65137	7.35613
	3.35884	31.5437	3.35884	32.4196	2.46659	23.3015	0.64637	7.76429
	3.36384	32.0525	3.36384	33.8468	2.4616	22.5543	0.64137	8.02898
	3.36884	30.7083	3.36884	32.8087	2.4566	23.534	0.63637	7.1528
	3.37383	30.9943	3.37383	32.6859	2.4516	23.4243	0.63137	7.39667
	3.37883	32.3205	3.37883	33.6046	2.44659	22.8175	0.62637	6.05068
	3.38383	31.5042	3.38383	33.176	2.44157	23.2603	0.62137	6.82527
	3.38882	31.7942	3.38882	34.0375	2.43657	23.3031	0.61637	7.74285
	3.39382	32.4501	3.39382	33.8975	2.43157	24.303	0.61136	9.80356
	3.39882	32.3784	3.39882	33.8461	2.42658	22.6322	0.60636	6.51952
	3.40381	32.2546	3.40381	33.3958	2.42158	22.3067	0.60136	6.21325
	3.40881	32.4934	3.40881	34.1652	2.41658	22.4618	0.59637	6.86639
	3.41382	33.8577	3.41382	35.5703	2.41158	20.6228	0.59137	7.7847
	3.41884	34.0884	3.41884	34.9437	2.40659	21.8466	0.58637	7.33557
	3.42384	32.983	3.42384	34.0017	2.40159	24.9124	0.58137	7.21361
	3.42884	32.0308	3.42884	33.8248	2.39659	23.6839	0.57637	6.5808
	3.43383	31.4531	3.43383	34.1861	2.3916	21.7887	0.57136	6.98927
	3.43883	32.91	3.43883	34.5208	2.3866	21.8298	0.56636	7.60022
	3.44383	33.753	3.44383	34.5267	2.3816	23.1432	0.56137	6.29509
	3.44882	32.486	3.44882	34.1577	2.37658	21.8283	0.55637	6.92736
	3.45382	32.1919	3.45382	33.9659	2.37157	22.444	0.55137	6.80515
	3.45882	33.79	3.45882	34.9518	2.36657	22.9396	0.54637	6.49905
	3.46381	33.6856	3.46382	34.602	2.36158	22.3103	0.54137	6.45813
	3.46881	32.7969	3.46881	34.1626	2.35658	22.5317	0.53637	5.98882
	3.47381	32.0481	3.47381	33.9854	2.35158	23.0472	0.53137	6.84592
	3.47883	32.8846	3.47881	34.5305	2.34659	20.9404	0.52636	6.56084
	3.48385	34.1151	3.48383	35.7883	2.34159	21.5189	0.52136	6.64267
	3.48884	34.0883	3.48884	34.7605	2.33659	21.6956	0.51637	6.55993
	3.49382	32.8565	3.49384	33.9781	2.33159	21.3658	0.51137	6.19307
	3.49881	33.4352	3.49883	35.2316	2.3266	21.6103	0.50637	7.58098
	3.50382	33.8672	3.50383	35.9273	2.3216	20.8671	0.50137	5.98878
	3.50883	33.0481	3.50883	35.578	2.3166	21.7381	0.49637	5.39658
	3.51385	33.2285	3.51382	34.3735	2.31159	21.8532	0.49137	5.33572
	3.51883	32.8896	3.51882	34.0716	2.30657	21.8405	0.48636	6.17274
	3.52381	33.1763	3.52382	34.5438	2.30157	20.87	0.48136	6.82486
	3.52881	33.3063	3.52882	35.3238	2.29657	21.4698	0.47636	5.76511
	3.53383	32.8395	3.53381	35.4096	2.29158	21.5144	0.47137	6.04939
	3.53884	33.4719	3.53882	34.7156	2.28658	20.7914	0.46637	5.88656
	3.54384	34.0802	3.54384	34.9365	2.28158	21.469	0.46137	5.94764
	3.54883	33.6312	3.54884	35.5075	2.27659	21.6112	0.45637	5.19337
	3.55383	33.3013	3.55384	35.9524	2.27159	22.7272	0.45138	5.45799
	3.55883	34.0087	3.55883	35.5983	2.26659	22.4133	0.44638	6.27421
	3.56383	34.5659	3.56383	35.6668	2.2616	21.2433	0.44137	5.94678
	3.56882	34.7498	3.56883	35.7276	2.2566	21.3241	0.43637	5.25432
	3.57382	34.6596	3.57382	35.6576	2.2516	19.8645	0.43137	4.90794
	3.57882	33.8093	3.57882	35.7055	2.2466	21.7926	0.42637	5.90683
	3.58381	33.6116	3.58382	35.7326	2.24158	20.5781	0.42137	5.96874
	3.58881	34.8134	3.58881	36.1183	2.23657	19.4585	0.41638	5.17425
	3.59382	34.3475	3.59381	35.5101	2.23157	19.8542	0.41138	4.80482
	3.59883	33.7898	3.59881	35.0349	2.22657	20.6597	0.40637	4.78488
	3.60384	33.7134	3.60383	35.6084	2.22157	22.1091	0.40137	5.58054
	3.60884	33.8286	3.60885	36.5821	2.21658	20.5363	0.39637	5.84568
	3.61383	35.5769	3.61384	37.2914	2.21158	21.851	0.39137	5.45817
	3.61883	35.4057	3.61884	36.6258	2.20658	20.3738	0.38636	4.37706
	3.62383	35.2246	3.62384	37.0004	2.20159	21.413	0.38137	4.27384
	3.62882	34.0024	3.62883	36.2229	2.19659	20.4229	0.37637	6.31499
	3.63382	33.6215	3.63383	35.0667	2.19159	19.4942	0.37137	6.11123
	3.63882	34.6101	3.63883	35.7955	2.1866	19.8445	0.36638	5.62133
	3.64382	34.9851	3.64383	35.8212	2.1816	20.5676	0.36137	4.84624
	3.64881	34.4836	3.64882	36.7864	2.17659	20.9237	0.35637	4.84412
	3.65381	34.6043	3.65382	37.0108	2.17157	20.9439	0.35137	3.80517
	3.65883	35.6332	3.65882	37.2838	2.16657	20.2122	0.34637	4.51939
	3.66385	35.4105	3.66381	37.1645	2.16157	18.3884	0.34137	4.82554
	3.66885	34.9015	3.66882	36.1667	2.15657	19.3694	0.33637	3.74366
	3.67383	34.8155	3.67384	36.3249	2.15158	19.9895	0.33138	4.23322
	3.67881	35.7886	3.67884	36.9247	2.14658	20.275	0.32637	4.11069
	3.68381	34.5553	3.68384	36.6955	2.14158	19.4467	0.32137	4.29508
	3.68883	33.811	3.68884	35.6457	2.13659	21.004	0.31637	4.7247
	3.69385	34.8475	3.69383	36.5184	2.13159	25.7021	0.31137	4.82552
	3.69884	35.248	3.69883	37.0629	2.12659	22.8024	0.30636	4.33546
	3.70381	35.1883	3.70383	36.7166	2.1216	19.9381	0.30137	3.80507
	3.70882	35.0741	3.70882	36.3178	2.1166	18.0865	0.29637	3.21338
	3.71384	36.1754	3.71382	36.8676	2.1116	19.0662	0.29138	4.25347
	3.71886	35.3695	3.71882	37.3288	2.10659	21.4976	0.28638	4.66025
	3.72381	35.4379	3.72381	36.742	2.10157	20.7765	0.28138	3.29514
	3.72881	35.9239	3.72881	37.2488	2.09657	18.7315	0.27637	3.78486
	3.73385	35.48	3.73381	36.6997	2.09157	18.2337	0.27136	4.96891
	3.73884	34.989	3.73883	37.1281	2.08657	19.5087	0.26637	4.37643
	3.74382	36.383	3.74385	37.6232	2.08158	20.0708	0.26137	3.84595
	3.74881	36.7416	3.74885	37.7841	2.07658	19.3044	0.25637	2.58216
	3.75382	36.8666	3.75384	38.4745	2.07158	17.5284	0.25137	4.90694
	3.75884	35.5145	3.75884	37.2067	2.06658	18.2947	0.24637	5.13156
	3.76385	35.4412	3.76384	37.6849	2.06159	20.2559	0.24137	4.00936
	3.76885	35.6855	3.76883	36.4205	2.05659	19.9096	0.23637	3.09075
	3.77385	35.4205	3.77383	36.7046	2.05159	18.7248	0.23137	3.94789
	3.77882	36.1759	3.77883	37.9507	2.0466	18.6198	0.22636	4.3371
	3.78377	36.461	3.78382	37.1487	2.0416	18.8953	0.22137	4.66248
	3.78876	35.6658	3.78882	37.0925	2.03658	19.2634	0.21637	4.5398
	3.79376	36.3593	3.79382	37.4444	2.03156	19.3716	0.21137	2.96996
	3.79875	36.9525	3.79882	38.6032	2.02656	18.8221	0.20637	2.84635
	3.80377	36.3648	3.80381	38.0138	2.02159	18.9952	0.20138	2.82476
	3.80881	35.6097	3.80881	37.2612	2.0166	19.3223	0.19638	3.60057
	3.81385	35.8963	3.81381	37.5167	2.01159	19.0473	0.19137	2.62081
	3.81885	37.9626	3.8188	37.8839	2.00657	18.528	0.18637	1.90808
	3.82385	37.3175	3.8238	38.2926	2.00157	18.0822	0.18136	4.00956
	3.82884	36.8512	3.8288	38.7138	1.99657	17.5248	0.17637	4.17254
	3.83384	36.5017	3.83379	38.6012	1.99158	18.1033	0.17137	3.51936
	3.83884	36.8354	3.83879	38.0067	1.98658	18.375	0.16638	2.29621
	3.84383	38.0449	3.84379	38.5808	1.98158	18.4458	0.16137	2.51935
	3.84883	36.7788	3.84878	38.965	1.97659	18.2374	0.15637	3.09071
	3.85383	36.963	3.85378	37.9675	1.97159	18.4253	0.15137	2.41749
	3.85883	36.6953	3.85878	37.4673	1.96659	21.4949	0.14637	2.21452
	3.86382	37.0823	3.86378	36.9332	1.96159	17.77	0.14137	2.27438
	3.86882	37.4421	3.86877	38.3428	1.9566	17.2023	0.13637	2.80492
	3.87382	37.5742	3.87377	38.9222	1.9516	17.3333	0.13137	2.9889
	3.87881	36.7258	3.87877	37.8645	1.94658	18.8115	0.12637	2.39675
	3.88381	37.0715	3.88376	38.0632	1.94156	19.9268	0.12137	2.78393
	3.88881	37.6571	3.88876	38.0297	1.93657	18.7096	0.11638	1.19409
	3.8938	37.4613	3.89376	38.7047	1.93157	17.5976	0.11138	1.8457
	3.8988	37.6449	3.89875	38.4802	1.92657	17.4095	0.10637	3.19292
	3.9038	37.7456	3.90375	37.9845	1.92158	18.3952	0.10137	3.15009
	3.90879	37.9314	3.90879	38.2767	1.91658	19.3225	0.09637	3.25291
	3.91379	37.3709	3.91384	38.5483	1.91158	17.3166	0.09137	1.96826
	3.91879	37.5021	3.91885	38.3777	1.90659	15.7609	0.08637	1.3563
	3.92379	37.9293	3.9238	37.8065	1.90159	17.0343	0.08138	1.80413
	3.92878	37.991	3.92875	38.1914	1.89659	18.6669	0.07637	2.58065
	3.93378	37.9417	3.93377	37.8592	1.89159	17.8265	0.07138	1.80514
	3.93878	37.8502	3.93881	38.0906	1.8866	17.1601	0.06637	0.92837
	3.94377	37.7678	3.94385	38.2958	1.88159	17.8462	0.06137	1.78489
	3.94877	38.1121	3.94885	38.0619	1.8766	18.2264	0.05637	3.53921
	3.95377	37.3806	3.95385	37.2834	1.8716	18.401	0.05137	2.70258
	3.95876	37.8252	3.95884	37.6966	1.86659	17.4273	0.04637	-1.13326
	3.96376	38.5131	3.96384	38.9462	1.86159	16.9817	0.04137	-0.01146
	3.96876	37.5067	3.96884	37.1007	1.85659	17.4345	0.03638	2.66005
	3.97375	38.1673	3.97383	36.7291	1.85159	17.5336	0.03138	2.66193
	3.97876	37.7636	3.97883	37.9692	1.8466	18.6371	0.02637	1.39691
	3.9838	38.2672	3.98383	38.7948	1.8416	18.3917	0.02137	0.1722
	3.98885	38.3195	3.98882	39.2357	1.83659	17.0151	0.01637	1.15175
	3.99385	37.8683	3.99382	37.688	1.83159	17.3441	0.01137	0.7848
	3.99885	37.7424	3.99882	37.8999	1.8266	17.6439	0.00637	1.27445
	4.00385	38.5705	3.99902	38.1529	1.8216	17.111	0.00137	0.72407
	4.00884	39.297	3.99721	39.8759	1.81659	15.8596	0.000967	1.23194
	4.01384	38.8647	3.99141	38.7625	1.81159	16.0517	0.00247	0.27437
	4.01884	38.1047	3.9863	36.7559	1.80659	17.9282	0.00831	0.04324
	4.02383	37.4434	3.9813	37.3463	1.8016	17.6659	0.0134	0.23869
	4.02883	38.5958	3.9763	38.6633	1.79659	16.4847	0.01842	2.08427
	4.03383	38.8699	3.9713	37.5056	1.7916	15.7016	0.02343	2.19755
	4.03882	38.6151	3.96631	38.0355	1.7866	17.0763	0.02843	1.77982
	4.04382	38.8017	3.96131	37.2699	1.7816	18.2233	0.03343	1.67511
	4.04882	38.5019	3.95631	37.8312	1.77659	18.0622	0.03843	1.24776
	4.05382	39.3713	3.95132	37.5979	1.77159	15.7423	0.04343	1.92237
	4.05881	38.7996	3.94632	37.0618	1.7666	15.3391	0.04843	1.26402
	4.06381	38.0083	3.94132	37.8163	1.7616	16.9677	0.05343	1.19061
	4.0688	38.251	3.93633	37.4056	1.75659	18.1884	0.05843	1.83704
	4.0738	39.9571	3.93133	37.141	1.75159	16.3814	0.06343	2.24993
	4.0788	39.8163	3.92633	36.5739	1.74659	14.7218	0.06843	2.05262
	4.0838	39.4228	3.92133	36.6975	1.74159	16.1057	0.07344	1.51806
	4.08879	39.9228	3.91634	36.49	1.7366	16.0287	0.07844	2.14008
	4.09379	40.2881	3.91134	36.9561	1.7316	15.7338	0.08343	1.38893
	4.09879	40.3186	3.90634	37.0803	1.7266	13.8855	0.08843	2.12945
	4.10378	39.5064	3.90135	36.7383	1.72158	15.2283	0.09343	1.965
	4.10878	38.0558	3.89635	36.6533	1.71659	17.2405	0.09843	3.20144
	4.11378	38.8852	3.89135	36.0819	1.7116	16.4224	0.10342	3.90433
	4.11877	39.1655	3.88636	36.8933	1.7066	15.2655	0.10843	3.79662
	4.12377	40.3533	3.88136	36.0052	1.7016	14.7731	0.11343	2.69456
	4.12877	39.6788	3.87636	36.8593	1.69659	15.7801	0.11844	3.16772
	4.13377	39.1466	3.87136	37.427	1.6916	16.8706	0.12344	3.37295
	4.13876	39.7604	3.86637	37.7319	1.68659	16.468	0.12843	2.93569
	4.14376	40.4412	3.86137	35.4527	1.68158	16.2884	0.13343	3.46176
	4.14876	41.3189	3.85637	35.2875	1.6766	15.8676	0.13843	3.28765
	4.15375	39.8293	3.85138	35.8123	1.6716	16.3257	0.14343	3.13218
	4.15875	38.9206	3.84638	36.079	1.6666	16.029	0.14843	3.27711
	4.16379	41.3772	3.84135	36.5913	1.66159	14.619	0.15343	3.42418
	4.16883	41.1867	3.8363	35.4688	1.65658	15.1291	0.15843	3.45592
	4.17385	39.7777	3.83128	35.1954	1.65159	15.2661	0.16344	2.40614
	4.17885	40.4574	3.82633	36.0802	1.6466	15.9298	0.16844	2.9537
	4.18385	40.1314	3.82137	35.5521	1.6416	14.5158	0.17343	3.84819
	4.18884	40.2651	3.81638	35.5502	1.63659	13.2048
	4.19384	40.2899	3.81138	34.9816	1.63159	14.5675
	4.19884	40.1659	3.80633	35.6759	1.62659	16.3247
	4.20384	39.8307	3.80129	35.7361	1.62159	15.941
	4.20883	40.3004	3.79629	34.9525	1.61659	14.7009
	4.21383	40.8869	3.79134	35.2659	1.6116	15.2716
	4.21883	40.6129	3.78637	35.4504	1.60659	15.561
	4.22382	40.461	3.78137	35.264	1.60159	15.6116
	4.22882	39.7944	3.77638	34.3065	1.59659	15.6307
	4.23382	40.6644	3.77138	34.4492	1.59159	15.1617
	4.23882	41.8494	3.76636	34.7143	1.58659	15.0644
	4.24381	41.4978	3.76134	34.6759	1.58158	16.0328
	4.24881	40.5495	3.75634	34.1484	1.5766	15.5754
	4.25381	41.084	3.75137	35.7545	1.5716	14.612
	4.2588	41.9717	3.74638	34.7569	1.56659	13.9196
	4.2638	41.8656	3.74137	34.9779	1.56159	14.1224
	4.2688	41.4447	3.73635	34.6519	1.5566	14.9188
	4.27379	41.8653	3.73135	34.023	1.55159	13.987
	4.27879	41.581	3.72635	34.8804	1.54659	14.4389
	4.28379	41.946	3.72135	34.8781	1.54159	14.9215
	4.28878	41.2564	3.71635	34.5106	1.5366	14.6321
	4.29378	41.3619	3.71136	35.1833	1.5316	14.4427
	4.29878	41.1386	3.70636	34.1638	1.52659	14.4814
	4.30377	42.2867	3.70136	34.3679	1.52159	15.2762
	4.30877	41.4014	3.69637	33.4695	1.51659	14.4928
	4.31377	41.2693	3.69137	33.4699	1.51159	14.5068
	4.31877	41.378	3.68637	33.6739	1.50659	15.3204
	4.32376	41.3037	3.68137	33.5321	1.5016	15.9252
	4.32876	41.0508	3.67635	35.1826	1.49659	14.665
	4.33376	40.6679	3.67134	33.8396	1.49159	13.2992
	4.33875	42.2987	3.66634	33.3886	1.48659	14.3366
	4.34379	42.9089	3.66135	33.5714	1.48159	14.7082
	4.34883	42.3538	3.65635	33.2465	1.47659	14.0865
	4.35386	41.7025	3.65135	33.7601	1.47159	12.8944
	4.35885	42.3039	3.64636	33.6704	1.4666	13.5311
	4.36385	43.4102	3.64136	33.609	1.46159	14.256
	4.36885	42.2742	3.63636	32.2693	1.45659	15.6259
	4.37384	41.1799	3.63137	34.1399	1.45159	13.4449
	4.37884	41.9599	3.62637	33.7535	1.4466	13.5597
	4.38384	42.9977	3.62137	33.5155	1.44159	13.9744
	4.38883	43.5284	3.61638	35.1636	1.43659	14.1005
	4.39383	41.8694	3.61137	34.7576	1.43159	14.5392
	4.39883	40.5546	3.60635	33.8768	1.42658	13.287
	4.40382	41.3671	3.60134	32.1851	1.42159	14.1852
	4.40882	43.06	3.59635	32.5129	1.41659	15.1459
	4.41382	42.8471	3.59135	33.9585	1.41159	13.3154
	4.41882	42.8376	3.58635	32.9182	1.4066	14.3977
	4.42381	42.4645	3.58136	32.6537	1.40159	14.3811
	4.42881	43.8408	3.57636	32.532	1.39659	12.3302
	4.43381	43.7034	3.57136	32.6745	1.3916	12.928
	4.4388	42.5926	3.56637	33.856	1.38659	13.8089
	4.4438	42.602	3.56137	32.4099	1.38158	14.6128
	4.4488	43.0034	3.55637	32.2868	1.3766	12.9707
	4.45379	42.8176	3.55138	32.7343	1.37159	12.0484
	4.45879	42.9317	3.54638	32.3891	1.36659	13.2287
	4.46379	42.5104	3.54136	32.5124	1.36159	13.4618
	4.46878	43.4087	3.53635	32.5312	1.35659	14.1202
	4.47378	42.9416	3.53135	32.2269	1.3516	13.6811
	4.47878	42.5087	3.52635	33.9369	1.34659	13.4088
	4.48377	42.705	3.52135	32.4289	1.34158	13.0714
	4.48877	42.5117	3.51635	31.0429	1.33659	13.6064
	4.49377	43.0088	3.51136	31.6348	1.33159	13.7421
	4.49877	43.1301	3.50636	33.0204	1.32658	13.2574
	4.50376	43.4616	3.50136	31.3464	1.32159	13.2422
	4.50876	44.7193	3.49637	31.2244	1.31659	13.1764
	4.51376	44.8359	3.49137	32.1448	1.31159	13.3526
	4.51878	44.6523	3.48637	32.6739	1.30659	12.439
	4.52382	44.2988	3.48138	32.4072	1.30159	11.3035
	4.52886	44.5066	3.47637	30.5769	1.2966	12.501
	4.53383	43.1523	3.47135	31.184	1.29159	12.9926
	4.53878	44.1255	3.46634	31.1057	1.28658	12.0398
	4.54375	44.1943	3.46134	33.2426	1.2816	12.1086
	4.54876	44.5557	3.45635	31.795	1.27659	12.5904
	4.5538	44.0048	3.45135	30.1243	1.27159	12.8727
	4.55884	43.5744	3.44635	30.9412	1.26659	11.8342
	4.56385	44.3514	3.44136	31.9765	1.2616	11.8501
	4.5688	44.4435	3.43636	31.5317	1.25659	13.4754
	4.57376	44.0423	3.43136	30.4725	1.25158	14.2375
	4.57876	43.9173	3.42637	31.1845	1.24659	12.8165
	4.58376	44.9965	3.42137	32.0635	1.24159	12.8854
	4.58875	44.7979	3.41637	32.3877	1.23659	11.9445
	4.59379	43.7072	3.41138	31.083	1.23159	12.3786
	4.59883	44.7692	3.40636	30.2882	1.2266	11.6096
	4.60386	45.4628	3.40134	31.1225	1.22158	11.6463
	4.60885	45.8862	3.39634	30.6575	1.21659	11.7704
	4.61385	45.2073	3.39134	30.5498	1.21159	10.8423
	4.61885	45.0644	3.38635	29.9197	1.20659	11.3642
	4.62384	45.1209	3.38135	31.3075	1.20159	11.5327
	4.62884	44.108	3.37635	31.743	1.19659	11.6802
	4.63384	44.3068	3.37136	27.1168	1.19159	12.2374
	4.63883	44.6858	3.36636	30.9744	1.18659	11.2757
	4.64383	45.1283	3.36136	29.8375	1.18158	11.5932
	4.64883	45.3982	3.35637	30.6528	1.1766	11.1464
	4.65383	45.2474	3.35137	30.3897	1.1716	12.1236
	4.65882	45.5328	3.34637	30.364	1.16659	12.4216
	4.66382	45.6245	3.34138	29.0856	1.16158	12.2427
	4.66882	45.8177	3.33636	28.7976	1.15659	11.798
	4.67381	44.9728	3.33134	31.162	1.15159	12.5549
	4.67881	45.216	3.32634	30.4046	1.14658	12.8796
	4.68381	46.9214	3.32136	29.3674	1.14159	10.4752
	4.6888	47.4194	3.31638	29.7352	1.13659	9.93219
	4.6938	46.6072	3.31137	29.7359	1.13159	11.2438
	4.6988	45.63	3.30635	30.7153	1.12659	11.9139
	4.70379	45.9378	3.30134	29.7126	1.1216	11.2739
	4.70879	46.1382	3.29635	30.1019	1.11659	9.88052
	4.71379	46.5286	3.29135	30.2657	1.11158	10.6585
	4.71878	46.516	3.28635	29.9187	1.1066	10.5028
	4.72378	45.9236	3.28136	29.6941	1.10159	10.0466
	4.72878	46.4215	3.27636	29.1431	1.09659	10.5865
	4.73378	46.5307	3.27136	29.1433	1.09159	10.6931
	4.73877	46.5728	3.26636	29.613	1.08659	11.5282
	4.74377	45.7861	3.26137	30.4085	1.08159	11.8009
	4.74877	45.5635	3.25637	29.6329	1.07658	11.9546
	4.75376	46.4404	3.25137	29.0208	1.07159	11.2348
	4.75876	46.9882	3.24636	29.4098	1.06659	10.9556
	4.76376	47.1051	3.24134	29.3694	1.0616	11.1233
	4.76875	46.8141	3.23634	29.163	1.05659	11.1739
	4.77378	46.6912	3.23135	29.225	1.05159	11.7875
	4.77882	46.9888	3.22635	29.2043	1.04659	10.6521
	4.78386	45.8794	3.22135	29.3675	1.04159	9.14956
	4.78885	46.5829	3.21636	28.6288	1.03659	10.6455
	4.79385	46.9472	3.21136	28.6552	1.03159	11.7424
	4.79885	46.4346	3.20636	28.8147	1.02659	10.339
	4.80384	47.5613	3.20136	29.6934	1.02159	9.4078
	4.80884	47.4321	3.19637	28.7956	1.01659	10.8782
	4.81384	47.1039	3.19137	28.0616	1.01159	9.74131
	4.81884	46.86	3.18637	28.2863	1.00659	9.40473
	4.82383	46.3194	3.18137	29.5482	1.00158	11.1048
	4.82883	47.1321	3.17635	29.0206	0.99657	10.8367
	4.83383	48.2576	3.17134	28.0395	0.99159	11.3558
	4.83882	47.8283	3.16635	27.6353	0.98659	10.337
	4.84382	46.9133	3.16135	28.208	0.98158	11.3194
	4.84882	47.6942	3.15635	29.8554	0.97659	9.90727
	4.85381	48.0003	3.15135	28.9579	0.97159	8.92477
	4.85881	48.0739	3.14636	27.593	0.96659	10.0487
	4.86381	47.6246	3.14136	27.5539	0.96159	10.3768
	4.8688	47.1784	3.13636	28.6957	0.95659	10.0732
	4.8738	47.705	3.13137	29.1812	0.95158	9.4572
	4.8788	47.9607	3.12637	27.9592	0.94659	9.79606
	4.88379	47.73	3.12137	27.021	0.9416	9.77577
	4.88879	46.9008	3.11636	27.8389	0.9366	8.78592
	4.89379	47.5213	3.11134	28.5496	0.9316	10.0234
	4.89879	47.9475	3.10633	28.1014	0.9266	9.64094
	4.90378	48.1682	3.10135	27.7146	0.9216	9.2043
	4.90878	47.5662	3.09637	27.2862	0.91659	9.02262
	4.91378	47.7743	3.09137	27.611	0.91159	10.4205
	4.91877	48.1953	3.08635	27.9998	0.90659	10.7583
	4.92377	48.2193	3.08134	27.9194	0.90159	10.0963
	4.92877	48.711	3.07634	26.7391	0.8966	10.4357
	4.93376	47.0813	3.07136	27.676	0.8916	10.5674
	4.93876	48.144	3.06637	28.5911	0.8866	10.2752
	4.94379	49.6654	3.06137	27.4463	0.8816	9.37231
	4.94883	50.1725	3.05635	26.2881	0.8766	8.00626
	4.95386	48.6425	3.05134	26.3924	0.87159	8.20894
	4.95882	48.1966	3.04635	28.2638	0.86659	9.63796
	4.96377	49.586	3.04135	28.6328	0.86159	8.8661
	4.96875	49.6364	3.03635	26.875	0.85659	7.79652
	4.97378	49.2691	3.03136	26.8194	0.85159	7.50012
	4.97882	48.8523	3.02636	26.6339	0.8466	8.69579
	4.98385	49.4667	3.02136	27.694	0.8416	9.32449
	4.98885	49.3697	3.01636	28.0438	0.8366	9.05638
	4.99385	48.9085	3.01137	26.4719	0.83159	8.98824
	4.99884	48.9615	3.00637	25.7369	0.82659	8.63137
	4.99904	48.6096	3.00137	26.4511	0.82159	9.00357
	4.99724	50.45	2.99635	28.4676	0.81659	9.41183
	4.99142	49.6871	2.99134	26.7949	0.8116	8.76846
	4.98632	48.3818	2.98634	25.5331	0.8066	8.51288
	4.98133	48.5059	2.98135	25.9611	0.80159	9.20065
	4.97633	49.1239	2.97635	27.6522	0.7966	8.72227
	4.97133	50.513	2.97135	27.1822	0.79159	8.13809
	4.96634	48.9815	2.96636	25.8793	0.78659	7.00195
	4.96134	47.4585	2.96136	25.9201	0.78159	8.44508
	4.95634	48.126	2.95636	26.5717	0.77659	7.72336
	4.95135	49.5361	2.95136	26.611	0.77159	8.01789
	4.94635	48.6106	2.94637	26.5926	0.7666	7.58286
	4.94135	47.5674	2.94137	26.7143	0.7616	6.94083
	4.93636	47.4064	2.93637	26.2455	0.7566	7.57605
	4.93136	48.0466	2.93137	26.3277	0.75159	7.68794
	4.92636	48.5905	2.92635	26.2644	0.74659	8.59805
	4.92137	48.2225	2.92133	25.6542	0.74159	8.75717
	4.91637	47.2898	2.91634	26.103	0.73659	8.13533
	4.91137	47.1772	2.91137	26.2459	0.73159	8.50656
	4.90637	47.889	2.90637	25.2651	0.72659	8.35077
	4.90138	47.6852	2.90138	25.5916	0.7216	7.01784
	4.89638	47.2188	2.89636	25.859	0.7166	7.43922
	4.89138	47.0263	2.89134	25.9801	0.7116	8.46195
	4.88639	47.0807	2.88634	26.348	0.70659	8.02737
	4.88138	47.2168	2.88134	25.4882	0.70159	6.83499
	4.87633	47.3289	2.87635	24.7968	0.6966	8.20715
	4.87129	46.2923	2.87135	25.3482	0.69159	7.64213
	4.86631	46.798	2.86635	25.7357	0.68659	6.92166
	4.86136	47.2876	2.86136	26.4064	0.68159	7.45469
	4.85639	47.4498	2.85636	25.1634	0.67659	6.8973
	4.85139	46.9455	2.85136	24.4093	0.6716	5.71537
	4.84637	45.7599	2.84636	25.7362	0.6666	7.38218
	4.84133	46.4713	2.84137	25.9796	0.66159	7.98102
	4.83629	48.1461	2.83637	25.8772	0.65659	8.17457
	4.83132	47.5087	2.83137	24.4501	0.65159	7.22425
	4.82637	45.8817	2.82635	25.2459	0.64659	7.43438
	4.82139	46.1838	2.82133	25.6537	0.6416	8.31663
	4.81636	46.104	2.81633	25.2641	0.63659	6.97918
	4.81132	46.5358	2.81136	24.3688	0.6316	6.88328
	4.80629	46.1788	2.80637	24.7381	0.6266	5.79147
	4.80134	45.0483	2.80135	25.3026	0.6216	6.95184
	4.79638	46.4277	2.79633	24.5659	0.61659	7.52313
	4.79139	45.3925	2.79134	25.2267	0.61159	6.44525
	4.78639	45.3495	2.78637	24.9157	0.60659	6.14207
	4.78139	45.0021	2.78137	25.199	0.60159	6.67184
	4.77635	45.4731	2.77636	25.4269	0.5966	5.92607
	4.77131	45.3464	2.77134	24.1477	0.59159	7.10711
	4.76629	45.8191	2.76633	24.2545	0.58659	6.8165
	4.76134	45.7966	2.76135	24.5296	0.5816	6.44742
	4.75638	45.1041	2.75637	24.6543	0.57659	6.08833
	4.75138	45.2879	2.75135	24.1656	0.57159	6.651
	4.74639	44.9609	2.74634	23.7579	0.56659	7.95446
	4.74139	45.4952	2.74134	24.4108	0.56159	6.4952
	4.73639	45.5489	2.73635	24.6304	0.55659	6.79958
	4.73136	44.1687	2.73135	24.7737	0.55159	6.98727
	4.72632	45.6781	2.72635	23.9602	0.5466	7.38865
	4.72129	44.9048	2.72136	24.2229	0.54159	7.27787
	4.71634	45.2052	2.71636	24.1639	0.53659	5.36093
	4.71138	43.6583	2.71136	24.4926	0.53159	5.6525
	4.70638	44.4003	2.70636	24.2636	0.52659	5.92581
	4.70134	44.091	2.70137	23.614	0.52159	6.82288
	4.6963	44.8011	2.69637	24.9162	0.5166	6.4026
	4.69131	45.4092	2.69136	24.3477	0.51159	5.46688
	4.68635	44.8961	2.68634	23.7335	0.50659	5.64788
	4.68138	44.2866	2.68132	23.1646	0.50159	6.88247
	4.67639	44.3103	2.67637	24.1226	0.4966	5.69241
	4.67138	44.4083	2.67137	24.4268	0.49159	5.55072
	4.66634	44.3035	2.66635	23.8359	0.48659	6.23647
	4.6613	43.8389	2.66133	23.3486	0.48159	7.91166
	4.65629	44.1455	2.65634	23.2085	0.47659	6.65333
	4.65129	43.7543	2.65136	23.9758	0.47159	6.53329
	4.6463	43.9685	2.64637	22.085	0.4666	6.05857
	4.6413	43.0845	2.64136	24.1028	0.4616	5.28382
	4.6363	43.656	2.63634	23.6111	0.4566	4.78966
	4.6313	43.3279	2.63134	23.5087	0.4516	5.86314
	4.62631	42.1363	2.62634	22.6747	0.4466	6.67308
	4.62131	44.1898	2.62135	22.8385	0.44159	5.36502
	4.61631	42.6348	2.61635	23.8368	0.43659	4.29758
	4.61132	44.3365	2.61135	24.142	0.43159	5.35007
	4.60632	42.8973	2.60635	22.8571	0.42659	6.19404
	4.60132	42.9211	2.60136	22.226	0.4216	5.09981
	4.59633	42.7387	2.59636	23.674	0.4166	3.39479
	4.59133	42.5763	2.59136	23.8567	0.4116	3.81274
	4.58633	43.8858	2.58637	23.347	0.40659	5.20244
	4.58134	42.3354	2.58137	22.3882	0.40159	6.90505
	4.57634	42.6793	2.57637	21.7364	0.39659	6.25249
	4.57134	43.0243	2.57135	22.7553	0.39159	5.13912
	4.56634	43.6532	2.56633	23.0002	0.38659	4.66021
	4.56135	42.2325	2.56133	22.6951	0.3816	6.07769
	4.55635	41.6768	2.55635	23.3667	0.3766	6.29962
	4.55135	42.8373	2.55137	22.2674	0.3716	4.94458
	4.54636	42.8792	2.54637	22.5935	0.3666	4.37058
	4.54136	41.9795	2.54135	23.5491	0.3616	5.00667
	4.53636	41.2504	2.53633	23.3461	0.35659	5.99629
	4.53137	41.7653	2.53134	22.2665	0.35159	4.57919
	4.52637	42.4658	2.52636	21.5735	0.34659	2.88151
	4.52137	42.5524	2.52137	22.4283	0.34159	3.25162
	4.51638	42.7145	2.51637	22.7354	0.3366	3.87854
	4.51138	41.737	2.51136	22.409	0.3316	4.42099
	4.50638	41.8999	2.50634	21.2248	0.3266	4.46461
	4.50138	41.5324	2.50132	21.005	0.3216	3.38061
	4.49638	41.806	2.49635	22.4082	0.31659	4.50657
	4.49134	41.6163	2.49138	22.958	0.31159	5.06492
	4.4863	41.4776	2.48636	22.0004	0.30659	4.57723
	4.4813	41.8033	2.48134	21.5182	0.30159	3.61215
	4.47635	41.635	2.47633	21.9565	0.2966	3.70809
	4.47138	41.9611	2.47136	21.8162	0.2916	3.17509
	4.46638	40.5136	2.46637	22.2449	0.2866	4.16385
	4.46137	40.3967	2.46136	20.9834	0.2816	4.26831
	4.45632	41.0645	2.45634	21.471	0.27659	3.72627
	4.45128	41.6975	2.45134	22.2033	0.27159	3.73617
	4.44632	41.1557	2.44634	21.8375	0.26659	3.7308
	4.44137	39.8635	2.44134	22	0.26159	3.23306
	4.43638	41.3697	2.43634	20.8578	0.25659	2.26074
	4.43139	41.226	2.43135	21.0822	0.2516	2.14143
	4.42636	41.0832	2.42635	22.1427	0.2466	3.43817
	4.42132	39.6962	2.42135	22.0824	0.2416	3.56985
	4.41628	40.4924	2.41636	21.9364	0.2366	3.67097
	4.41132	41.6544	2.41136	19.8811	0.23159	3.0973
	4.40637	40.9179	2.40636	21.8395	0.22659	3.39614
	4.40138	38.8598	2.40137	23.591	0.22159	4.24756
	4.39638	40.4312	2.39637	22.4469	0.21659	4.74812
	4.39138	41.0432	2.39136	19.9571	0.2116	3.26765
	4.38639	41.7364	2.38634	20.1944	0.2066	2.14241
	4.38137	39.8794	2.38132	21.3285	0.2016	3.47401
	4.37632	38.9001	2.37635	21.1628	0.1966	4.2951
	4.37128	40.0847	2.37137	21.5675	0.1916	3.78582
	4.36632	40.7569	2.36637	20.0413	0.18659	1.50899
	4.36137	40.5521	2.36135	20.8265	0.18159	1.87059
	4.35638	40.1238	2.35633	21.4671	0.17659	2.38451
	4.35138	39.2484	2.35134	21.2617	0.1716	3.28504
	4.34639	39.6965	2.34634	20.041	0.1666	2.70996
	4.34139	40.2445	2.34134	20.3088	0.1616	1.8936
	4.33636	39.6483	2.33635	20.6753	0.1566	1.85878
	4.33132	39.6125	2.33135	21.1813	0.15159	2.50717
	4.32628	39.0255	2.32635	20.5726	0.14659	2.5303
	4.32131	38.7009	2.32135	20.472	0.14159	2.976
	4.31636	39.4514	2.31636	21.1222	0.13659	2.49921
	4.31138	39.9205	2.31136	20.2646	0.13159	2.22372
	4.30638	39.2665	2.30636	20.3456	0.1266	4.39895
	4.30139	38.6168	2.30137	19.5529	0.1216	4.04136
	4.29639	39.7122	2.29636	20.3692	0.1166	1.84248
	4.29136	39.6256	2.29134	21.3878	0.1116	1.09123
	4.28632	38.3498	2.28632	20.3467	0.1066	2.8063
	4.28128	39.489	2.28134	19.7558	0.10159	3.21743
	4.27632	39.088	2.27637	19.3488	0.09659	2.06144
	4.27137	39.248	2.27135	20.2256	0.09159	0.69146
	4.26638	38.9395	2.26633	20.8356	0.0866	0.05319
	4.26138	38.3782	2.26134	20.5713	0.0816	1.09972
	4.25638	38.722	2.25634	19.7527	0.0766	0.63941
	4.25139	39.1429	2.25134	19.0443	0.0716	2.02163
	4.24638	38.9007	2.24635	19.6738	0.06659	2.16298
	4.24133	38.7266	2.24135	21.1215	0.0616	1.17137
	4.23629	38.117	2.23635	22.3875	0.05659	0.92422
	4.23131	38.35	2.23136	18.5534	0.05159	1.84376
	4.22636	38.4604	2.22636	18.3891	0.04659	2.36843
	4.22138	37.5333	2.22136	20.6729	0.0416	1.06875
	4.21638	38.4509	2.21636	20.9394	0.0366	0.48487
	4.21138	38.2266	2.21137	21.5027	0.0316	1.29972
	4.20639	38.798	2.20636	18.8242	0.0266	1.46749
	4.20137	37.5533	2.20134	19.082	0.02159	2.17172
	4.19633	37.7565	2.19633	18.5525	0.01659	0.60554
	4.19129	37.3494	2.19134	19.5513	0.01159	0.25784
	4.18631	38.2267	2.18634	18.8806	0.00659	0.04109
	4.18135	38.1039	2.18134	20.3054	0.00159	0.08046
	4.17638	37.0838	2.17635	20.5094	0.00099	0.69876
	4.17138	37.6549	2.17135	19.4913	0.0022	1.02758
	4.16639	37.985	2.16635	19.0988	0.00813	1.06481
	4.16136	37.6727	2.16136	17.9828	0.01322	0.3111
	4.15632	37.1708	2.15636	19.0818	0.01825	0.48254
	4.15128	39.4106	2.15136	19.6544	0.02325	1.55934
	4.14631	38.9444	2.14637	19.8172	0.02826	2.41949
	4.14136	37.447	2.14135	18.6348	0.03326	1.53827
	4.13638	37.25	2.13633	19.7827	0.03826	0.83438
	4.13136	37.348	2.13134	24.5437	0.04326	0.77024
	4.12631	37.2852	2.12634	21.1167	0.04825	1.49687
	4.12128	37.2547	2.12134	19.2367	0.05325	1.94532
	4.11632	36.6933	2.11635	17.2932	0.05825	2.11557
	4.11137	37.1869	2.11135	18.288	0.06325	1.66906
	4.10638	36.7286	2.10635	19.7705	0.06825	1.442
	4.10139	37.0501	2.10135	19.287	0.07326	1.74279
	4.09635	36.797	2.09636	17.5717	0.07826	1.34005
	4.09131	37.2279	2.09136	17.7555	0.08325	1.38682
	4.08629	36.5556	2.08636	19.7913	0.08826	2.20265
	4.08134	36.8989	2.08137	19.2661	0.09325	3.05778
	4.07638	37.0213	2.07637	17.6973	0.09825	3.37295
	4.07138	35.9002	2.07135	17.6129	0.10325	2.76894
	4.06638	36.5333	2.06633	19.0224	0.10825	3.12809
	4.06134	36.0434	2.06133	19.8327	0.11326	2.76549
	4.0563	37.3278	2.05636	17.98	0.11826	3.35791
	4.0513	36.1043	2.05137	17.9393	0.12326	2.96061
	4.04635	36.3899	2.04636	18.4701	0.12825	2.94393
	4.04138	35.5328	2.04134	18.9372	0.13325	3.24352
	4.03638	36.4712	2.03632	17.8375	0.13825	3.36303
	4.03137	37.0415	2.03135	17.5514	0.14325	3.25537
	4.02633	35.9237	2.02636	18.3479	0.14825	2.19716
	4.02129	34.5777	2.02134	18.0018
	4.01631	35.2561	2.01633	18.4067
	4.01135	36.5728	2.01133	17.3876
	4.00638	35.8789	2.00634	17.8363
	4.00138	35.5718	2.00134	18.103
	3.99638	35.2289	1.99634	17.6965
	3.99139	35.7059	1.99135	17.938
	3.98637	35.433	1.98635	17.1233
	3.98133	35.3077	1.98135	17.7347
	3.97629	35.2138	1.97636	18.3691
	3.9713	35.3034	1.97136	18.224
	3.96635	36.5507	1.96636	17.7133
	3.96138	35.3902	1.96136	17.0832
	3.95638	35.0422	1.95636	18.0003
	3.95138	35.0638	1.95134	17.0647
	3.94638	35.65	1.94633	17.5309
	3.94139	35.1029	1.94134	17.8348
	3.93635	34.7115	1.93634	16.9596
	3.9313	34.6748	1.93134	17.123
	3.92629	35.2867	1.92635	17.1857
	3.92129	35.3082	1.92135	17.4294
	3.91629	34.9421	1.91635	17.0793
	3.9113	34.7169	1.91135	17.3873
	3.9063	34.4908	1.90636	17.0854
	3.9013	34.5123	1.90136	17.3896
	3.89631	35.0837	1.89636	17.182
	3.89131	34.6975	1.89137	17.3877
	3.88631	34.6535	1.88636	17.6125
	3.88131	33.8586	1.88137	16.8984
	3.87632	34.6557	1.87636	16.5307
	3.87132	34.8806	1.87135	16.6541
	3.86632	34.6949	1.86636	17.3068
	3.86133	33.8179	1.86137	16.7758
	3.85633	34.2688	1.85637	15.9395
	3.85133	34.5744	1.85136	16.3295
	3.84634	33.8606	1.84636	17.3473
	3.84134	34.3464	1.84136	17.7334
	3.83634	33.3691	1.83635	15.8177
	3.83135	33.9833	1.83137	16.2865
	3.82635	34.5524	1.82636	17.0822
	3.82135	33.6766	1.82136	17.8769
	3.81635	34.1627	1.81636	15.9588
	3.81136	33.5541	1.81137	15.6148
	3.80636	33.7169	1.80636	17.3075
	3.80136	33.043	1.80135	17.7705
	3.79637	33.2256	1.79636	15.7753
	3.79137	33.5735	1.79136	15.2252
	3.78637	33.3091	1.78636	16.3494
	3.78137	34.3473	1.78136	17.3075
	3.77638	33.3694	1.77635	16.9569
	3.77138	32.7774	1.77137	16.121
	3.76638	33.182	1.76637	15.5722
	3.76139	33.1242	1.76136	15.5528
	3.75637	32.9631	1.75636	16.1204
	3.75135	33.0813	1.75136	15.3063
	3.74634	34.0852	1.74636	15.6746
	3.74139	32.9167	1.74135	16.8353
	3.73637	33.3487	1.73636	15.2455
	3.73134	32.3921	1.73136	15.7533
	3.72636	33.1455	1.72636	14.4908
	3.72138	33.5486	1.72137	16.2287
	3.71636	32.369	1.71636	16.6319
	3.71135	32.7946	1.71135	15.2223
	3.70635	32.6354	1.70636	15.0199
	3.70135	33.5535	1.70136	14.8993
	3.69636	32.3685	1.69636	16.2471
	3.69136	31.4723	1.69136	16.0826
	3.68636	32.4106	1.68635	15.8337
	3.68137	32.8409	1.68136	15.0412
	3.67637	33.0626	1.67638	14.4699
	3.67137	31.4722	1.67135	15.9185
	3.66637	32.2876	1.66636	15.672
	3.66138	33.1445	1.66136	15.5718
	3.65637	32.4335	1.65636	14.6749
	3.65135	31.6598	1.65136	14.8377
	3.64635	31.5897	1.64636	15.8967
	3.64135	33.1594	1.64136	14.7338
	3.63636	30.8401	1.63635	14.8187
	3.63136	31.8373	1.63135	14.8785
	3.62636	32.3453	1.62636	15.0821
	3.62137	32.0911	1.62136	15.4684
	3.61637	34.3881	1.61636	14.8172
	3.61137	32.4131	1.61135	15.2054
	3.60637	31.8387	1.60636	15.1631
	3.60138	30.3527	1.60136	14.7579
	3.59638	31.4289	1.59636	14.0211
	3.59136	32.4102	1.59136	15.2641
	3.58635	31.6339	1.58636	14.7975
	3.58135	31.0228	1.58135	15.0617
	3.57636	31.0646	1.57637	14.1837
	3.57136	32.1254	1.57136	14.2862
	3.56636	31.857	1.56635	15.2038
	3.56136	30.4122	1.56136	13.9804
	3.55637	31.2275	1.55637	14.3469
	3.55137	31.5722	1.55137	14.7762
	3.54637	31.3495	1.54635	14.7768
	3.54138	31.0875	1.54137	15.3459
	3.53638	30.5522	1.53635	13.7144
	3.53138	30.7157	1.53136	13.9195
	3.52638	31.305	1.52635	14.3502
	3.52136	31.002	1.52136	14.0206
	3.51634	30.1686	1.51637	14.6335
	3.51135	30.9022	1.51135	13.7575
	3.50638	31.5521	1.50635	14.3079
	3.50138	31.1656	1.50137	14.8565
	3.49637	29.4709	1.49636	14.3049
	3.49135	30.0883	1.49137	13.206
	3.48635	31.1872	1.48636	14.1015
	3.48135	31.0834	1.48136	13.7555
	3.47636	30.1262	1.47636	14.6736
	3.47136	30.2256	1.47136	13.9195
	3.46636	29.9818	1.46636	13.4912
	3.46136	30.6943	1.46136	13.7548
	3.45637	30.2074	1.45636	14.2643
	3.45137	30.1047	1.45135	13.2248
	3.44637	29.7972	1.44636	13.6536
	3.44138	30.8786	1.44137	13.3882
	3.43638	30.5752	1.43636	12.837
	3.43138	29.7163	1.43136	13.1429
	3.42636	30.8395	1.42636	13.552
	3.42135	30.0073	1.42136	13.6776
	3.41635	30.8787	1.41635	13.8732
	3.41135	30.2673	1.41136	13.0836
	3.40635	29.1857	1.40636	13.9385
	3.40136	29.1653	1.40136	13.7133
	3.39636	29.553	1.39636	13.5922
	3.39136	30.0633	1.39135	13.4502
	3.38637	28.9612	1.38635	12.7597
	3.38137	29.002	1.38135	13.3229
	3.37637	29.5938	1.37636	13.3046
	3.37138	26.5333	1.37136	12.9196
	3.36638	31.1653	1.36636	12.7354
	3.36137	28.7368	1.36136	13.4703
	3.35635	28.8795	1.35636	13.5921
	3.35135	28.8802	1.35136	13.124
	3.34635	29.3281	1.34636	12.8777
	3.34136	28.594	1.34136	13.0418
	3.33636	28.0237	1.33637	13.0411
	3.33136	29.7978	1.33135	12.7156
	3.32636	28.92	1.32635	12.919
	3.32137	29.104	1.32136	12.6532
	3.31637	29.0429	1.31636	12.654
	3.31137	28.9003	1.31136	12.9787
	3.30638	28.8184	1.30636	12.9395
	3.30138	28.7161	1.30136	12.0825
	3.29636	29.3081	1.29636	12.7144
	3.29135	28.798	1.29137	12.9386
	3.28635	28.5938	1.28635	12.2461
	3.28135	28.6753	1.28136	12.1239
	3.27636	28.8386	1.27636	12.6122
	3.27136	28.1654	1.27136	12.9387
	3.26636	27.7985	1.26635	11.8572
	3.26137	28.8387	1.26136	10.9407
	3.25637	29.1651	1.25637	12.2246
	3.25137	29.4101	1.25135	12.5924
	3.24637	27.6961	1.24636	12.8786
	3.24138	27.7368	1.24136	12.7139
	3.23637	28.0632	1.23636	11.3681
	3.23135	28.2061	1.23136	12.2043
	3.22633	28.2471	1.22636	12.205
	3.22135	28.0426	1.22135	12.5092
	3.21638	27.8989	1.21635	11.4685
	3.21138	28.0682	1.21136	10.7174
	3.20637	28.367	1.20636	12.4089
	3.20135	28.2468	1.20136	12.9392
	3.19634	26.8759	1.19636	12.0415
	3.19136	27.6142	1.19136	11.1637
	3.18638	27.4513	1.18635	12.1026
	3.18137	28.0592	1.18136	12.4487
	3.17635	28.3285	1.17636	11.7764
	3.17135	27.6745	1.17136	10.8377
	3.16635	26.4524	1.16636	11.3272
	3.16135	26.5552	1.16135	11.9997
	3.15636	28.3477	1.15636	11.4302
	3.15136	28.3887	1.15136	11.8168
	3.14636	27.1249	1.14635	11.7548
	3.14137	26.8608	1.14136	11.8981
	3.13637	27.656	1.13636	11.5509
	3.13137	28.2043	1.13136	10.7165
	3.12637	27.0834	1.12636	11.5921
	3.12138	26.5126	1.12135	11.5282
	3.11636	26.433	1.11636	11.041
	3.11135	28.7969	1.11136	10.6744
	3.10635	26.961	1.10636	11.4494
	3.10135	26.7775	1.10136	11.3495
	3.09636	26.7578	1.09636	10.3272
	3.09136	27.4305	1.09136	10.7349
	3.08636	28.1854	1.08636	11.1844
	3.08136	26.3287	1.08135	11.9992
	3.07637	26.0843	1.07635	11.2633
	3.07137	26.9621	1.07136	10.3882
	3.06637	27.6744	1.06636	10.8586
	3.06138	27.0213	1.06136	11.0415
	3.05638	25.5737	1.05636	11.5513
	3.05138	25.5925	1.05135	10.5914
	3.04636	27.1595	1.04635	11.4697
	3.04134	27.7548	1.04136	10.7578
	3.03634	26.141	1.03636	11.4901
	3.03137	25.5747	1.03136	10.6943
	3.02638	26.43	1.02636	10.2035
	3.02137	27.2666	1.02135	10.3131
	3.01635	26.9216	1.01635	11.6523
	3.01134	25.3511	1.01136	10.2652
	3.00635	25.9274	1.00636	9.87878
	3.00135	26.1312	1.00135	10.5098
	2.99635	27.1019	0.99635	10.4729
	2.99136	25.8613	0.99136	10.6524
	2.98636	25.1871	0.98636	9.73559
	2.98136	26.7959	0.98135	10.5903
	2.97637	26.6742	0.97636	10.0413
	2.97137	25.9215	0.97136	9.8372
	2.96637	24.7794	0.96636	10.2453
	2.96138	26.1842	0.96135	10.8386
	2.95638	26.8377	0.95635	10.0597
	2.95136	26.6722	0.95137	9.53111
	2.94634	25.3508	0.94635	9.79649
	2.94135	25.2251	0.94136	10.8567
	2.93635	25.6763	0.93635	9.73658
	2.93135	25.9431	0.93136	9.73436
	2.92635	26.369	0.92636	10.0006
	2.92136	24.1693	0.92136	10.2862
	2.91636	25.2257	0.91636	9.94055
	2.91136	26.105	0.91136	9.57193
	2.90637	25.5113	0.90636	10.1225
	2.90137	25.1031	0.90136	10.3897
	2.89637	23.7165	0.89636	10.5526
	2.89138	24.9154	0.89135	10.4878
	2.88637	26.022	0.88636	10.2231
	2.88135	25.3891	0.88136	9.85687
	2.87634	24.9618	0.87637	8.69514
	2.87135	24.8604	0.87136	8.4114
	2.86635	25.1457	0.86637	9.83532
	2.86135	25.6115	0.86136	9.97854
	2.85636	24.165	0.85636	9.61318
	2.85136	24.2071	0.85136	8.71582
	2.84636	24.9014	0.84636	9.22601
	2.84136	25.2669	0.84136	10.346
	2.83637	24.654	0.83636	10.0608
	2.83137	24.4519	0.83137	8.61292
	2.82637	24.6339	0.82637	8.14405
	2.82138	24.8981	0.82136	8.65517
	2.81636	24.287	0.81636	9.61024
	2.81135	23.842	0.81136	8.92028
	2.80633	24.5026	0.80636	9.38931
	2.80137	25.0214	0.80136	9.5913
	2.79637	24.144	0.79636	8.83671
	2.79133	24.2296	0.79136	8.91724
	2.78635	24.2254	0.78636	8.04306
	2.78138	24.4046	0.78136	9.32559
	2.77638	24.6361	0.77636	9.45054
	2.77136	23.9835	0.77136	9.1022
	2.76634	23.8045	0.76636	8.95781
	2.76134	24.2246	0.76136	8.63388
	2.75635	24.1232	0.75636	8.7355
	2.75135	23.6166	0.75136	8.22713
	2.74635	23.7367	0.74637	8.67323
	2.74136	23.9217	0.74137	8.59189
	2.73636	24.0616	0.73636	8.08147
	2.73136	23.6954	0.73136	8.45018
	2.72637	23.086	0.72636	8.40891
	2.72137	24.2845	0.72136	8.75438
	2.71637	23.7573	0.71636	7.87925
	2.71137	23.7374	0.71136	8.38725
	2.70637	23.6135	0.70636	7.96087
	2.70135	23.6964	0.70137	8.04131
	2.69634	24.3284	0.69636	8.30637
	2.69135	23.2871	0.69136	8.61193
	2.68635	23.3281	0.68635	8.91794
	2.68135	23.1042	0.68136	8.40877
	2.67636	23.554	0.67636	7.55098
	2.67136	23.614	0.67136	7.28896
	2.66636	23.0833	0.66636	8.55074
	2.66136	23.2471	0.66136	8.3276
	2.65637	23.1047	0.65636	7.91823
	2.65137	23.3063	0.65136	7.3065
	2.64637	21.0654	0.64636	7.65499
	2.64138	23.6756	0.64136	8.36652
	2.63637	23.4304	0.63636	8.04201
	2.63135	22.7158	0.63136	7.6512
	2.62634	21.1047	0.62636	6.2681
	2.62135	22.9419	0.62136	7.67525
	2.61635	24.1038	0.61637	8.36626
	2.61135	23.3072	0.61136	8.10087
	2.60636	22.4099	0.60636	6.96058
	2.60136	22.1456	0.60136	7.12276
	2.59636	23.1858	0.59635	7.36876
	2.59137	23.1239	0.59136	8.00058
	2.58637	22.2876	0.58635	7.89765
	2.58137	21.9817	0.58136	7.44933
	2.57637	21.8396	0.57636	7.26602
	2.57136	23.2264	0.57136	6.49071
	2.56634	22.3489	0.56636	7.22397
	2.56133	21.8596	0.56136	6.98189
	2.55636	22.8178	0.55636	7.12277
	2.55138	22.2273	0.55135	7.42819
	2.54637	22.6555	0.54636	7.20495
	2.54136	22.8176	0.54136	7.8163
	2.53633	22.2464	0.53636	7.04145
	2.53135	21.5736	0.53136	7.10171
	2.52637	22.0226	0.52636	6.96046
	2.52138	22.5528	0.52136	6.55279
	2.51636	22.1243	0.51636	7.38766
	2.51134	21.6751	0.51136	7.14279
	2.50634	21.5122	0.50635	6.93772
	2.50135	21.5535	0.50136	5.96054
	2.49635	22.1655	0.49636	6.51165
	2.49135	22.2672	0.49136	6.93968
	2.48636	22.1036	0.48636	6.79687
	2.48136	21.4517	0.48136	7.20316
	2.47636	21.8182	0.47636	6.36875
	2.47137	21.6346	0.47135	6.51088
	2.46637	21.92	0.46636	6.79659
	2.46137	20.4312	0.46136	5.99911
	2.45637	21.2266	0.45636	6.14414
	2.45135	22.2467	0.45137	7.32777
	2.44634	22.2471	0.44638	7.51036
	2.44135	21.41	0.44136	6.24374
	2.43635	20.7165	0.43636	5.5311
	2.43135	21.4715	0.43136	5.89977
	2.42635	22.0834	0.42636	7.57138
	2.42136	21.4717	0.42136	6.8969
	2.41636	21.6127	0.41636	5.49063
	2.41136	19.963	0.41136	5.30752
	2.40637	21.636	0.40636	6.00185
	2.40137	22.8991	0.40137	6.65338
	2.39637	22.062	0.39636	6.10193
	2.39136	20.2243	0.39136	6.22389
	2.38634	20.3178	0.38636	5.57311
	2.38132	20.9014	0.38136	5.87836
	2.37637	21.2448	0.37636	6.36773
	2.37138	21.2619	0.37136	6.0012
	2.36636	20.6757	0.36637	6.44867
	2.36134	20.7906	0.36137	5.30691
	2.35634	20.6938	0.35637	5.57041
	2.35136	20.6362	0.35136	6.61272
	2.34637	20.3154	0.34636	5.85749
	2.34136	20.6144	0.34136	5.42914
	2.33634	20.9426	0.33636	5.20486
	2.33134	20.202	0.33136	5.91996
	2.32634	20.0033	0.32636	6.01978
	2.32135	20.4747	0.32137	4.7763
	2.31635	21.1848	0.31637	5.10324
	2.31135	20.5922	0.31136	6.00038
	2.30636	20.3668	0.30636	5.51006
	2.30136	19.5553	0.30136	4.46947
	2.29636	19.9623	0.29636	4.63352
	2.29137	21.1213	0.29136	5.10442
	2.28637	20.3913	0.28636	5.46915
	2.28137	19.595	0.28136	5.14295
	2.27635	19.1485	0.27637	4.61277
	2.27134	20.5752	0.27137	5.36804
	2.26634	21.1649	0.26637	5.18393
	2.26134	20.41	0.26136	5.10066
	2.25635	19.8584	0.25635	4.51229
	2.25135	19.3702	0.25136	5.89915
	2.24635	20.6347	0.24637	5.55094
	2.24136	20.369	0.24136	4.34765
	2.23636	19.8386	0.23636	4.77628
	2.23136	18.7371	0.23137	5.65333
	2.22636	19.3288	0.22637	4.4501
	2.22137	20.165	0.22136	4.59279
	2.21636	20.1254	0.21636	4.59095
	2.21134	21.5928	0.21136	4.67336
	2.20634	18.8388	0.20636	4.34816
	2.20134	19.1449	0.20136	4.32808
	2.19635	19.2878	0.19637	4.44822
	2.19135	19.3285	0.19137	3.97842
	2.18635	19.0841	0.18637	3.87917
	2.18135	19.6549	0.18137	4.63336
	2.17636	20.0426	0.17636	3.95982
	2.17136	18.9002	0.17136	4.3052
	2.16636	19.8382	0.16636	4.57217
	2.16137	18.5535	0.16136	4.38913
	2.15637	18.7979	0.15636	4.30597
	2.15137	19.1654	0.15137	3.69449
	2.14635	19.8805	0.14637	3.04258
	2.14134	19.5977	0.14136	3.71452
	2.13634	19.2467	0.13636	5.0814
	2.13135	24.4561	0.13136	3.87858
	2.12635	21.5917	0.12636	3.45046
	2.12135	19.5673	0.12136	3.91699
	2.11636	17.7211	0.11636	3.87859
	2.11136	17.94	0.11137	3.45083
	2.10636	19.7897	0.10637	3.57236
	2.10136	20.0036	0.10137	3.54993
	2.09637	18.0224	0.09636	4.2234
	2.09136	17.6969	0.09136	3.77563
	2.08634	18.9203	0.08636	2.61373
	2.08134	19.5525	0.08136	2.93912
	2.07634	18.512	0.07636	3.49034
	2.07135	17.7785	0.07137	3.36796
	2.06635	19.1043	0.06637	3.2256
	2.06135	19.4502	0.06137	2.9195
	2.05635	17.9407	0.05636	3.28521
	2.05136	18.3088	0.05136	3.42748
	2.04636	19.2063	0.04636	3.30716
	2.04136	18.3895	0.04136	2.81891
	2.03637	17.8796	0.03636	2.63341
	2.03137	17.5326	0.03136	3.30599
	2.02635	18.3705	0.02637	2.837
	2.02134	18.3099	0.02137	3.20417
	2.01634	18.5735	0.01637	3.18373
	2.01134	17.6755	0.01136	2.73532
	2.00635	17.9204	0.00636	2.06189
	2.00135	17.6756	0.00136	2.60439
	1.99636	17.4918	0.000958	2.34732
	1.99136	18.6345	0.00247	1.95912
	1.98636	18.1246	0.00831	1.54468
	1.98136	18.3081	0.01341	2.10753
	1.97637	17.247	0.01843	3.03475
	1.97137	17.859	0.02343	4.06637
	1.96636	17.9796	0.02844	3.36331
	1.96134	18.0067	0.03343	3.44182
	1.95634	17.8795	0.03843	3.09719
	1.95134	17.4528	0.04343	2.64866
	1.94635	18.1236	0.04843	3.60149
	1.94135	18.1449	0.05343	3.54895
	1.93635	17.0231	0.05843	3.68453
	1.93135	17.6959	0.06343	3.13859
	1.92636	17.5938	0.06843	3.77837
	1.92136	18.1648	0.07344	4.0195
	1.91636	17.7162	0.07843	3.13127
	1.91137	16.9825	0.08343	2.97221
	1.90637	16.5942	0.08842	2.99794
	1.90135	18.0873	0.09342	4.36318
	1.89634	18.4231	0.09843	4.78479
	1.89134	17.3676	0.10344	4.97623
	1.88636	17.4101	0.10843	4.35793
	1.88137	17.2062	0.11343	4.58371
	1.87637	17.5938	0.11843	5.23984
	1.87136	17.5535	0.12343	4.36447
	1.86636	17.0839	0.12843	4.25328
	1.86137	17.206	0.13342	4.14664
	1.85637	16.4925	0.13842	5.33997
	1.85137	17.2888	0.14343	5.26636
	1.84636	17.2061	0.14844	4.57417
	1.84136	17.3888
	1.83637	16.7576
	1.83136	16.5133
	1.82637	17.0017
	1.82137	17.8182
	1.81637	16.6753
	1.81138	15.8801
	1.80636	17.0845
	1.80136	17.7123
	1.79637	17.1473
	1.79136	15.6758
	1.78636	15.9633
	1.78137	16.6761
	1.77637	17.7362
	1.77137	16.4285
	1.76637	15.288
	1.76137	16.1227
	1.75637	16.5923
	1.75136	16.4708
	1.74636	15.9414
	1.74137	15.9402
	1.73637	16.1245
	1.73137	16.6958
	1.72637	14.9002
	1.72138	15.554
	1.71636	16.6955
	1.71137	16.3077
	1.70636	15.8375
	1.70137	15.492
	1.69637	16.0637
	1.69136	16.3087
	1.68636	16.2859
	1.68136	15.6754
	1.67636	15.1661
	1.67137	16.1244
	1.66637	16.0217
	1.66136	15.2469
	1.65636	15.8188
	1.65137	15.4716
	1.64637	16.0423
	1.64137	15.3896
	1.63637	14.9207
	1.63136	14.9001
	1.62636	16.3694
	1.62137	16.4909
	1.61636	14.8592
	1.61136	14.7985
	1.60637	15.7774
	1.60136	15.6567
	1.59637	15.3286
	1.59137	15.6342
	1.58637	15.084
	1.58137	15.552
	1.57637	15.3693
	1.57137	15.6756
	1.56636	15.4912
	1.56137	14.6756
	1.55637	15.0223
	1.55137	15.4715
	1.54636	15.4717
	1.54136	15.4285
	1.53637	14.5945
	1.53137	14.4311
	1.52636	14.841
	1.52137	14.8182
	1.51637	15.105
	1.51136	14.5336
	1.50636	15.0438
	1.50137	15.4305
	1.49637	14.1438
	1.49137	13.8393
	1.48636	15.0426
	1.48136	15.4306
	1.47636	14.9815
	1.47137	13.7576
	1.46637	14.186
	1.46137	15.0631
	1.45636	14.6946
	1.45135	13.7162
	1.44637	13.3694
	1.44136	14.8186
	1.43636	15.1652
	1.43136	14.3079
	1.42637	13.3901
	1.42137	13.2274
	1.41636	15.1646
	1.41136	14.4929
	1.40637	14.41
	1.40137	13.2054
	1.39636	13.7775
	1.39136	14.39
	1.38637	14.0233
	1.38137	14.0624
	1.37637	13.1241
	1.37136	13.4521
	1.36635	13.6353
	1.36137	13.594
	1.35637	13.9816
	1.35137	14.0433
	1.34636	13.9611
	1.34136	13.6554
	1.33638	13.7773
	1.33136	12.921
	1.32636	13.7571
	1.32136	13.4918
	1.31637	12.9408
	1.31137	14.1041
	1.30637	13.6757
	1.30136	12.9411
	1.29636	12.1855
	1.29137	12.8382
	1.28636	13.3491
	1.28135	13.5546
	1.27636	13.8385
	1.27137	13.1243
	1.26637	12.7371
	1.26136	12.2273
	1.25636	13.0423
	1.25136	12.7367
	1.24636	12.9
	1.24137	13.4102
	1.23636	12.7372
	1.23135	13.3894
	1.22637	12.3288
	1.22136	12.7769
	1.21636	12.5527
	1.21137	11.3288
	1.20636	13.1044
	1.20136	13.1653
	1.19637	13.0838
	1.19137	12.4914
	1.18636	12.3898
	1.18137	12.6753
	1.17636	12.0636
	1.17137	12.4104
	1.16636	12.1654
	1.16136	12.2469
	1.15637	12.0438
	1.15137	12.3693
	1.14636	12.8591
	1.14136	12.2466
	1.13636	12.1443
	1.13136	11.0242
	1.12637	12.4102
	1.12137	12.2878
	1.11636	11.3079
	1.11137	11.6145
	1.10636	11.8388
	1.10137	11.8599
	1.09637	11.3899
	1.09135	11.6558
	1.08636	11.9204
	1.08137	12.3691
	1.07636	12.0008
	1.07136	11.3899
	1.06636	11.1869
	1.06136	11.9004
	1.05636	12.4509
	1.05136	11.3482
	1.04637	11.451
	1.04137	11.6758
	1.03636	11.6142
	1.03136	12.1653
	1.02636	11.0423
	1.02137	10.2892
	1.01637	11.9198
	1.01136	11.8997
	1.00636	11.3704
	1.00136	11.1039
	0.99636	10.5946
	0.99136	11.6541
	0.98636	11.288
	0.98136	11.4304
	0.97635	10.5944
	0.97136	11.6551
	0.96637	10.9198
	0.96135	10.5949
	0.95636	11.1029
	0.95137	11.4715
	0.94636	10.8795
	0.94136	10.6341
	0.93636	10.0438
	0.93136	10.6957
	0.92637	11.1246
	0.92137	10.7368
	0.91637	9.92086
	0.91137	10.7776
	0.90637	11.1856
	0.90137	10.9009
	0.89637	11.1453
	0.89136	11.1433
	0.88637	10.7562
	0.88137	10.41
	0.87637	9.06364
	0.87137	9.79937
	0.86637	11.042
	0.86137	9.98098
	0.85636	9.75734
	0.85136	9.94195
	0.84636	10.7168
	0.84137	10.2669
	0.83637	10.0832
	0.83137	10.1654
	0.82637	9.41049
	0.82137	9.24788
	0.81637	10.8784
	0.81136	10.1046
	0.80636	9.92078
	0.80136	10.2056
	0.79637	9.53241
	0.79137	9.67466
	0.78637	9.3499
	0.78137	10.1237
	0.77637	10.0025
	0.77137	9.77744
	0.76636	9.49055
	0.76136	9.4921
	0.75636	9.57372
	0.75137	9.18701
	0.74637	9.2058
	0.74137	9.36921
	0.73637	9.75693
	0.73136	8.79825
	0.72637	9.57364
	0.72137	9.14444
	0.71637	8.41063
	0.71137	9.08317
	0.70637	9.08431
	0.70137	8.51228
	0.69637	8.69587
	0.69136	9.51192
	0.68636	9.47105
	0.68136	9.4103
	0.67636	8.36896
	0.67137	8.16625
	0.66637	9.89984
	0.66137	8.87999
	0.65637	8.51197
	0.65137	7.85917
	0.64636	9.0028
	0.64136	9.02198
	0.63636	8.39005
	0.63136	8.59252
	0.62636	7.30935
	0.62137	8.47203
	0.61637	9.08307
	0.61137	8.71554
	0.60636	7.85967
	0.60136	8.47139
	0.59636	8.16567
	0.59137	8.85927
	0.58636	8.87929
	0.58136	7.96119
	0.57637	8.30833
	0.57137	7.38998
	0.56637	8.63423
	0.56136	8.34973
	0.55636	8.14486
	0.55136	8.02202
	0.54637	8.10419
	0.54137	8.79776
	0.53637	7.63479
	0.53136	7.73621
	0.52637	7.49227
	0.52136	8.3087
	0.51636	8.7161
	0.51136	8.32831
	0.50636	7.77682
	0.50137	6.69627
	0.49637	7.61474
	0.49137	7.94106
	0.48637	8.51246
	0.48136	8.36872
	0.47636	6.83927
	0.47136	7.77772
	0.46636	7.83886
	0.46136	7.5931
	0.45637	7.18597
	0.45137	8.22701
	0.44638	7.67532
	0.44137	7.83805
	0.43636	7.12452
	0.43137	6.73736
	0.42636	8.06304
	0.42136	8.14434
	0.41637	7.20627
	0.41137	6.14552
	0.40637	6.3087
	0.40137	8.00198
	0.39637	8.02224
	0.39137	7.22612
	0.38636	6.32921
	0.38136	7.24703
	0.37636	7.61427
	0.37137	7.04315
	0.36637	7.675
	0.36137	6.45123
	0.35637	6.53164
	0.35137	7.18574
	0.34636	6.59385
	0.34136	6.87966
	0.33636	6.12465
	0.33137	7.0023
	0.32637	7.16478
	0.32137	6.47164
	0.31638	5.73713
	0.31137	6.59386
	0.30636	7.49163
	0.30137	6.77743
	0.29636	5.61445
	0.29136	5.47241
	0.28637	6.75689
	0.28137	6.4713
	0.27637	5.83882
	0.27137	5.67554
	0.26637	6.3081
	0.26136	6.8381
	0.25636	5.69675
	0.25137	6.77783
	0.24637	6.49159
	0.24137	5.73687
	0.23637	5.77768
	0.23137	5.67545
	0.22637	5.9003
	0.22137	6.14528
	0.21637	5.96057
	0.21136	5.32831
	0.20636	5.57383
	0.20137	5.61477
	0.19637	5.71574
	0.19137	5.02166
	0.18637	4.94142
	0.18137	5.67562
	0.17636	5.28785
	0.17136	5.43021
	0.16636	5.32869
	0.16137	5.16573
	0.15637	4.94054
	0.15137	5.38987
	0.14637	5.34966
	0.14137	4.8387
	0.13636	5.28743
	0.13136	4.87984
	0.12636	4.98217
	0.12136	5.24622
	0.11637	4.83898
	0.11137	4.18635
	0.10637	4.98186
	0.10138	5.26668
	0.09637	5.69517
	0.09137	4.87949
	0.08636	3.88007
	0.08136	3.98159
	0.07636	4.43068
	0.07137	4.9613
	0.06638	4.69623
	0.06137	4.41047
	0.05637	4.81806
	0.05137	4.8177
	0.04637	3.96154
	0.04137	3.83964
	0.03636	4.18591
	0.03137	4.61404
[truncated: 48 more rows]

## Sheet: Figure 4e
Figure 4e	UV-Vis spectrum of AuNPs in THF, SOS(8-65-8) microgel loaded with AuNPs, SOS(8-65-8) hydrogel, and SOS(8-65-8) hydrogel loaded with AuNPs
		AuNPs in hydrogel		control hydrogel		AuNPs in THF		AuNPs in microgel
	wavelength (nm)	absorbance (a.u.)	wavelength (nm)	absorbance (a.u.)	wavelength (nm)	absorbance (a.u.)	wavelength (nm)	absorbance (a.u.)
	800.008	2.66303	800.008	0.09305	800.008	0.13994	799.999	1.14096
	799.489	2.65524	799.489	0.09252	799.489	0.14047	799.514	1.14691
	799.004	2.65184	799.004	0.09276	799.004	0.14087	798.995	1.13662
	798.484	2.65324	798.484	0.09096	798.484	0.14196	798.51	1.14577
	797.999	2.65503	797.999	0.09257	797.999	0.14188	797.991	1.15378
	797.514	2.65062	797.514	0.09141	797.514	0.14031	797.506	1.15065
	796.994	2.65857	796.994	0.09265	796.994	0.14153	796.987	1.14205
	796.509	2.66032	796.509	0.09335	796.509	0.14214	796.502	1.14483
	795.989	2.65565	795.989	0.09311	795.989	0.14305	796.016	1.14471
	795.504	2.66267	795.504	0.09257	795.504	0.14269	795.497	1.15302
	794.983	2.65775	794.983	0.09266	794.983	0.14325	795.011	1.16092
	794.498	2.65041	794.498	0.09181	794.498	0.14258	794.491	1.15767
	794.012	2.65451	794.012	0.09218	794.012	0.14352	794.006	1.14692
	793.491	2.65064	793.491	0.0911	793.491	0.14424	793.485	1.1382
	793.005	2.65441	793.005	0.0905	793.005	0.14266	793	1.1393
	792.485	2.65201	792.485	0.09065	792.485	0.1445	792.514	1.15751
	791.999	2.65258	791.999	0.09125	791.999	0.14464	791.993	1.14848
	791.512	2.65644	791.512	0.09216	791.512	0.14484	791.507	1.13582
	790.991	2.65239	790.991	0.09379	790.991	0.14495	790.987	1.14518
	790.505	2.66658	790.505	0.09289	790.505	0.1452	790.5	1.14468
	789.984	2.65535	789.984	0.09244	789.984	0.14586	790.014	1.15105
	789.497	2.65022	789.497	0.09221	789.497	0.1454	789.493	1.14645
	789.01	2.66701	789.01	0.0923	789.01	0.14499	789.006	1.15317
	788.489	2.66073	788.489	0.09599	788.489	0.14553	788.485	1.14522
	788.002	2.66112	788.002	0.09301	788.002	0.14624	787.998	1.15914
	787.515	2.6617	787.515	0.09348	787.515	0.14625	787.512	1.13973
	786.993	2.65459	786.993	0.09288	786.993	0.14643	786.99	1.15861
	786.506	2.65372	786.506	0.09093	786.506	0.14718	786.503	1.16704
	785.984	2.65761	785.984	0.09212	785.984	0.14712	786.016	1.17294
	785.496	2.65912	785.496	0.0906	785.496	0.14732	785.494	1.12247
	785.009	2.66419	785.009	0.09183	785.009	0.14791	785.007	1.15719
	784.486	2.65612	784.486	0.09256	784.486	0.14809	784.485	1.14811
	783.999	2.65518	783.999	0.09039	783.999	0.1491	783.997	1.16357
	783.511	2.65479	783.511	0.09019	783.511	0.14925	783.51	1.14928
	782.988	2.65521	782.988	0.09136	782.988	0.1486	782.987	1.16589
	782.5	2.65969	782.5	0.09134	782.5	0.14916	782.5	1.17688
	782.012	2.6541	782.012	0.09091	782.012	0.14977	782.012	1.1446
	781.489	2.6692	781.489	0.09102	781.489	0.14943	781.489	1.15022
	781.001	2.6583	781.001	0.09148	781.001	0.14956	781.001	1.153
	780.513	2.66049	780.513	0.09164	780.513	0.14883	780.513	1.17132
	779.989	2.66455	779.989	0.09161	779.989	0.14988	779.99	1.15382
	779.501	2.66706	779.501	0.091	779.501	0.15098	779.502	1.1524
	779.012	2.66747	779.012	0.09155	779.012	0.14997	779.013	1.15615
	778.489	2.66937	778.489	0.09058	778.489	0.15123	778.49	1.1599
	778	2.66271	778	0.08865	778	0.15269	778.001	1.17131
	777.511	2.65759	777.511	0.09056	777.511	0.15223	777.513	1.15916
	776.987	2.66623	776.987	0.09082	776.987	0.15208	776.989	1.15716
	776.498	2.66492	776.498	0.09171	776.498	0.15205	776.5	1.16548
	776.009	2.6644	776.009	0.09191	776.009	0.15376	776.011	1.15327
	775.484	2.66522	775.484	0.09156	775.484	0.15261	775.487	1.15236
	774.995	2.67298	774.995	0.09037	774.995	0.15262	774.998	1.16641
	774.506	2.67089	774.506	0.0915	774.506	0.15369	774.509	1.1679
	774.016	2.66181	774.016	0.09143	774.016	0.15381	773.985	1.1534
	773.491	2.65961	773.491	0.09132	773.491	0.15437	773.495	1.1512
	773.002	2.66706	773.002	0.09119	773.002	0.1548	773.006	1.16841
	772.512	2.66597	772.512	0.09159	772.512	0.1546	772.516	1.17984
	771.987	2.66823	771.987	0.09178	771.987	0.15532	771.991	1.1666
	771.497	2.66593	771.497	0.09146	771.497	0.15535	771.502	1.15436
	771.007	2.66904	771.007	0.09021	771.007	0.15658	771.012	1.14458
	770.517	2.66743	770.517	0.09166	770.517	0.15581	770.487	1.16071
	769.991	2.67284	769.991	0.09144	769.991	0.15623	769.997	1.17669
	769.501	2.66905	769.501	0.09195	769.501	0.15706	769.507	1.15969
	769.01	2.66615	769.01	0.08974	769.01	0.15729	769.016	1.16804
	768.485	2.67358	768.485	0.09203	768.485	0.15731	768.491	1.17673
	767.994	2.67062	767.994	0.09166	767.994	0.15747	768.001	1.16522
	767.503	2.66923	767.503	0.09123	767.503	0.15892	767.51	1.17102
	767.013	2.67627	767.013	0.09187	767.013	0.15814	766.984	1.17499
	766.487	2.67599	766.487	0.09151	766.487	0.15885	766.494	1.18118
	765.995	2.67587	765.995	0.09288	765.995	0.15881	766.003	1.17222
	765.504	2.67493	765.504	0.09309	765.504	0.15899	765.512	1.18388
	765.013	2.68327	765.013	0.09289	765.013	0.15906	764.986	1.1704
	764.487	2.68244	764.487	0.09407	764.487	0.16019	764.495	1.17378
	763.995	2.69326	763.995	0.09758	763.995	0.1599	764.004	1.17529
	763.504	2.69004	763.504	0.09921	763.504	0.16047	763.512	1.17549
	763.012	2.68149	763.012	0.09775	763.012	0.16056	762.986	1.16636
	762.485	2.6817	762.485	0.09497	762.485	0.16165	762.494	1.17383
	761.994	2.67654	761.994	0.09508	761.994	0.16233	762.003	1.17524
	761.502	2.67927	761.502	0.09447	761.502	0.16253	761.511	1.17411
	761.01	2.68153	761.01	0.09434	761.01	0.16212	760.985	1.17853
	760.483	2.68214	760.483	0.09325	760.483	0.16236	760.493	1.18056
	759.99	2.67896	759.99	0.09339	759.99	0.16202	760.001	1.17882
	759.498	2.67445	759.498	0.09161	759.498	0.16287	759.509	1.179
	759.006	2.67975	759.006	0.09223	759.006	0.16322	759.017	1.1723
	758.514	2.68269	758.514	0.09339	758.514	0.16305	758.489	1.18858
	757.986	2.67559	757.986	0.09286	757.986	0.16451	757.997	1.17783
	757.493	2.67889	757.493	0.09253	757.493	0.16315	757.505	1.18536
	757	2.67778	757	0.09225	757	0.16468	757.012	1.18432
	756.508	2.68543	756.508	0.0927	756.508	0.16448	756.485	1.1825
	756.015	2.67572	756.015	0.0933	756.015	0.16607	755.992	1.19093
	755.487	2.68055	755.487	0.09282	755.487	0.16548	755.499	1.18202
	754.994	2.67596	754.994	0.09343	754.994	0.1663	755.006	1.18564
	754.501	2.67487	754.501	0.09142	754.501	0.16659	754.514	1.18335
	754.007	2.67767	754.007	0.09186	754.007	0.16634	753.985	1.19398
	753.514	2.68243	753.514	0.09413	753.514	0.16736	753.492	1.17911
	752.985	2.68566	752.985	0.09371	752.985	0.16751	752.999	1.18178
	752.492	2.67992	752.492	0.09393	752.492	0.16728	752.506	1.18836
	751.998	2.68582	751.998	0.09297	751.998	0.16792	752.012	1.18804
	751.505	2.67538	751.505	0.09353	751.505	0.16847	751.484	1.1806
	751.011	2.68033	751.011	0.09166	751.011	0.1683	750.99	1.19644
	750.517	2.67942	750.517	0.09171	750.517	0.16893	750.497	1.18646
	749.988	2.68479	749.988	0.09287	749.988	0.17011	750.003	1.19619
	749.494	2.68444	749.494	0.09332	749.494	0.17015	749.509	1.194
	749	2.68099	749	0.09334	749	0.17055	749.015	1.18655
	748.505	2.68069	748.505	0.09323	748.505	0.17052	748.486	1.20103
	748.011	2.68726	748.011	0.09345	748.011	0.17077	747.992	1.18945
	747.517	2.68076	747.517	0.09358	747.517	0.17233	747.498	1.19731
	746.987	2.68153	746.987	0.09282	746.987	0.17216	747.003	1.19228
	746.492	2.68122	746.492	0.09188	746.492	0.17265	746.509	1.19616
	745.998	2.68166	745.998	0.09312	745.998	0.17245	746.015	1.19781
	745.503	2.68345	745.503	0.09286	745.503	0.17314	745.485	1.19532
	745.008	2.69158	745.008	0.0928	745.008	0.17348	744.99	1.19911
	744.513	2.68308	744.513	0.09323	744.513	0.17392	744.495	1.19304
	743.983	2.68357	743.983	0.09332	743.983	0.17408	744.001	1.20271
	743.488	2.68655	743.488	0.09356	743.488	0.17504	743.506	1.19757
	742.992	2.68276	742.992	0.09344	742.992	0.17443	743.011	1.19408
	742.497	2.68846	742.497	0.09495	742.497	0.17519	742.516	1.20069
	742.002	2.68966	742.002	0.09351	742.002	0.17594	741.985	1.20004
	741.506	2.68722	741.506	0.09331	741.506	0.17582	741.49	1.20195
	741.011	2.68786	741.011	0.0942	741.011	0.17722	740.995	1.19828
	740.515	2.68821	740.515	0.09399	740.515	0.1771	740.499	1.20075
	739.984	2.69186	739.984	0.09336	739.984	0.17701	740.004	1.21032
	739.488	2.69622	739.488	0.09405	739.488	0.17768	739.508	1.20258
	738.992	2.69999	738.992	0.09481	738.992	0.17818	739.013	1.20837
	738.496	2.69352	738.496	0.09377	738.496	0.17907	738.517	1.20766
	738	2.69213	738	0.09475	738	0.17871	737.986	1.2128
	737.504	2.69576	737.504	0.09487	737.504	0.17996	737.49	1.20165
	737.008	2.69305	737.008	0.09433	737.008	0.18029	736.994	1.20372
	736.511	2.69382	736.511	0.09523	736.511	0.18024	736.498	1.20622
	736.015	2.697	736.015	0.09509	736.015	0.18114	736.001	1.21156
	735.483	2.69268	735.483	0.09418	735.483	0.18102	735.505	1.20841
	734.986	2.69116	734.986	0.09449	734.986	0.18197	735.009	1.20415
	734.49	2.69512	734.49	0.09498	734.49	0.18254	734.512	1.21667
	733.993	2.69968	733.993	0.09468	733.993	0.18249	734.016	1.21067
	733.496	2.69764	733.496	0.09482	733.496	0.18281	733.484	1.20246
	732.999	2.69045	732.999	0.09603	732.999	0.18422	732.987	1.21089
	732.502	2.70058	732.502	0.09629	732.502	0.18403	732.49	1.21121
	732.005	2.70014	732.005	0.09676	732.005	0.18495	731.993	1.21666
	731.508	2.70091	731.508	0.09712	731.508	0.18514	731.496	1.21374
	731.01	2.70315	731.01	0.09792	731.01	0.18577	730.999	1.22044
	730.513	2.70339	730.513	0.09707	730.513	0.18597	730.502	1.22087
	730.015	2.70178	730.015	0.09672	730.015	0.18666	730.005	1.22
	729.482	2.69956	729.482	0.09719	729.482	0.18688	729.507	1.2246
	728.985	2.70779	728.985	0.09714	728.985	0.18776	729.01	1.2267
	728.487	2.70586	728.487	0.09787	728.487	0.18823	728.512	1.21672
	727.989	2.7043	727.989	0.09656	727.989	0.18864	728.015	1.21766
	727.491	2.70542	727.491	0.09803	727.491	0.18922	727.517	1.21197
	726.993	2.70343	726.993	0.09784	726.993	0.18958	726.984	1.21905
	726.495	2.70404	726.495	0.09751	726.495	0.19006	726.486	1.21867
	725.997	2.70359	725.997	0.09781	725.997	0.18999	725.988	1.21576
	725.499	2.70403	725.499	0.09807	725.499	0.19108	725.49	1.22335
	725	2.70759	725	0.09814	725	0.19164	724.992	1.22258
	724.502	2.7073	724.502	0.09808	724.502	0.19188	724.494	1.22761
	724.004	2.7035	724.004	0.09799	724.004	0.19317	723.995	1.23136
	723.505	2.70601	723.505	0.09773	723.505	0.19299	723.497	1.23003
	723.006	2.706	723.006	0.09764	723.006	0.19343	722.999	1.22728
	722.508	2.70542	722.508	0.09716	722.508	0.19407	722.5	1.22788
	722.009	2.70578	722.009	0.09686	722.009	0.1947	722.001	1.23191
	721.51	2.70697	721.51	0.09782	721.51	0.19468	721.503	1.23202
	721.011	2.70813	721.011	0.09787	721.011	0.1961	721.004	1.22984
	720.512	2.7107	720.512	0.09754	720.512	0.1959	720.505	1.23074
	720.012	2.71287	720.012	0.09816	720.012	0.19739	720.006	1.23766
	719.513	2.71408	719.513	0.09878	719.513	0.19748	719.507	1.23528
	719.014	2.70991	719.014	0.09742	719.014	0.19791	719.008	1.23629
	718.514	2.71308	718.514	0.09823	718.514	0.19907	718.509	1.23951
	718.015	2.71672	718.015	0.09775	718.015	0.19962	718.009	1.23702
	717.515	2.71562	717.515	0.09869	717.515	0.19986	717.51	1.24116
	717.015	2.71453	717.015	0.09801	717.015	0.20039	717.011	1.24516
	716.516	2.71767	716.516	0.09716	716.516	0.20102	716.511	1.24031
	716.016	2.71343	716.016	0.09781	716.016	0.20179	716.011	1.24449
	715.516	2.71462	715.516	0.09812	715.516	0.20236	715.512	1.2398
	715.016	2.71367	715.016	0.09844	715.016	0.20242	715.012	1.24213
	714.516	2.71863	714.516	0.09816	714.516	0.20326	714.512	1.24176
	714.015	2.72902	714.015	0.09869	714.015	0.20421	714.012	1.24252
	713.515	2.7256	713.515	0.09861	713.515	0.2047	713.512	1.24106
	713.015	2.72594	713.015	0.09902	713.015	0.20559	713.012	1.24429
	712.514	2.73026	712.514	0.09921	712.514	0.2059	712.512	1.24283
	712.014	2.72616	712.014	0.09985	712.014	0.20644	712.011	1.24672
	711.513	2.72955	711.513	0.09956	711.513	0.20728	711.511	1.2505
	711.012	2.73089	711.012	0.0988	711.012	0.20722	711.01	1.25237
	710.512	2.73221	710.512	0.09909	710.512	0.20877	710.51	1.25509
	710.011	2.73021	710.011	0.09893	710.011	0.20908	710.009	1.25636
	709.51	2.73534	709.51	0.09968	709.51	0.20955	709.508	1.25113
	709.009	2.73394	709.009	0.09976	709.009	0.21006	709.008	1.24915
	708.508	2.73069	708.508	0.09964	708.508	0.21083	708.507	1.25485
	708.006	2.73329	708.006	0.09822	708.006	0.21136	708.006	1.25414
	707.505	2.73294	707.505	0.09876	707.505	0.21235	707.505	1.25296
	707.004	2.7363	707.004	0.09926	707.004	0.2126	707.003	1.25544
	706.502	2.73258	706.502	0.09929	706.502	0.21364	706.502	1.25378
	706.001	2.73414	706.001	0.09906	706.001	0.21401	706.001	1.25394
	705.499	2.73499	705.499	0.09985	705.499	0.21435	705.5	1.26141
	704.997	2.73697	704.997	0.09927	704.997	0.21527	704.998	1.25903
	704.495	2.73908	704.495	0.09962	704.495	0.21648	704.496	1.26205
	703.994	2.7389	703.994	0.10068	703.994	0.21646	703.995	1.26255
	703.492	2.73689	703.492	0.0998	703.492	0.21744	703.493	1.25738
	702.99	2.73704	702.99	0.09884	702.99	0.21843	702.991	1.2654
	702.487	2.73563	702.487	0.0985	702.487	0.2188	702.489	1.26234
	701.985	2.73447	701.985	0.10011	701.985	0.21968	701.987	1.26211
	701.483	2.73167	701.483	0.09801	701.483	0.22023	701.485	1.26987
	701.016	2.7348	701.016	0.09767	701.016	0.22137	700.983	1.26825
	700.514	2.73133	700.514	0.09795	700.514	0.22154	700.517	1.27637
	700.011	2.73265	700.011	0.09751	700.011	0.2228	700.014	1.26972
	699.509	2.72749	699.509	0.09771	699.509	0.2236	699.512	1.26812
	699.006	2.7268	699.006	0.09859	699.006	0.22395	699.01	1.27307
	698.503	2.72807	698.503	0.09959	698.503	0.22488	698.507	1.27494
	698	2.72694	698	0.0998	698	0.22567	698.004	1.28253
	697.497	2.7345	697.497	0.09928	697.497	0.22667	697.502	1.28037
	696.994	2.73477	696.994	0.09863	696.994	0.22757	696.999	1.28035
	696.491	2.73543	696.491	0.09957	696.491	0.22802	696.496	1.2866
	695.988	2.74051	695.988	0.10003	695.988	0.22907	695.993	1.28128
	695.485	2.7452	695.485	0.10128	695.485	0.22978	695.49	1.28343
	695.017	2.74177	695.017	0.10102	695.017	0.23048	694.987	1.28792
	694.514	2.74303	694.514	0.10146	694.514	0.2314	694.484	1.28099
	694.01	2.74436	694.01	0.10184	694.01	0.23208	694.016	1.28149
	693.507	2.74915	693.507	0.1013	693.507	0.23337	693.513	1.28869
	693.003	2.74405	693.003	0.10101	693.003	0.23455	693.009	1.29946
	692.499	2.74714	692.499	0.10344	692.499	0.23451	692.506	1.28676
	691.995	2.75039	691.995	0.10239	691.995	0.23539	692.002	1.29365
	691.492	2.75229	691.492	0.10263	691.492	0.23682	691.498	1.29373
	690.988	2.74827	690.988	0.1027	690.988	0.23783	690.995	1.29747
	690.483	2.7474	690.483	0.10288	690.483	0.23847	690.491	1.29879
	690.015	2.75222	690.015	0.10234	690.015	0.24006	689.987	1.29767
	689.511	2.74914	689.511	0.10325	689.511	0.24045	689.483	1.30318
	689.007	2.75437	689.007	0.10286	689.007	0.24191	689.015	1.29653
	688.502	2.75656	688.502	0.10285	688.502	0.24234	688.51	1.30246
	687.998	2.75789	687.998	0.10331	687.998	0.24347	688.006	1.30711
	687.493	2.75594	687.493	0.102	687.493	0.24381	687.502	1.30126
	686.988	2.76052	686.988	0.10261	686.988	0.24537	686.997	1.30779
	686.484	2.754	686.484	0.10267	686.484	0.24593	686.493	1.30666
	686.015	2.75653	686.015	0.10312	686.015	0.24659	685.988	1.31299
	685.51	2.76088	685.51	0.10345	685.51	0.24802	685.484	1.31793
	685.005	2.7603	685.005	0.10308	685.005	0.24924	685.015	1.30505
	684.5	2.76404	684.5	0.10279	684.5	0.25006	684.51	1.31328
	683.995	2.75963	683.995	0.10197	683.995	0.25063	684.005	1.31358
	683.49	2.76067	683.49	0.10247	683.49	0.25152	683.5	1.3175
	682.984	2.75697	682.984	0.1022	682.984	0.25297	682.995	1.3221
	682.515	2.75942	682.515	0.10212	682.515	0.2537	682.49	1.32234
	682.01	2.76121	682.01	0.10192	682.01	0.25467	681.985	1.31678
	681.504	2.75551	681.504	0.10153	681.504	0.2563	681.515	1.32164
	680.999	2.76417	680.999	0.10085	680.999	0.257	681.01	1.32501
	680.493	2.75709	680.493	0.10173	680.493	0.25734	680.505	1.32995
	679.987	2.75479	679.987	0.10081	679.987	0.25911	679.999	1.32513
	679.517	2.75505	679.517	0.10044	679.517	0.26007	679.493	1.33189
	679.011	2.76544	679.011	0.09974	679.011	0.26126	678.988	1.3324
	678.505	2.76162	678.505	0.10064	678.505	0.26208	678.518	1.33491
	677.999	2.76022	677.999	0.10168	677.999	0.26326	678.012	1.32929
	677.493	2.76261	677.493	0.10161	677.493	0.26399	677.506	1.33525
	676.987	2.76882	676.987	0.10168	676.987	0.26541	677	1.3408
	676.517	2.76198	676.517	0.10202	676.517	0.26733	676.494	1.33836
	676.01	2.75899	676.01	0.10123	676.01	0.26767	675.988	1.34209
	675.504	2.76672	675.504	0.10211	675.504	0.26905	675.518	1.34566
	674.997	2.76769	674.997	0.10187	674.997	0.27037	675.011	1.34614
	674.49	2.76441	674.49	0.10062	674.49	0.271	674.505	1.35292
	673.984	2.77094	673.984	0.1014	673.984	0.27195	673.999	1.34804
	673.513	2.76813	673.513	0.10151	673.513	0.27299	673.492	1.34758
	673.006	2.77083	673.006	0.10092	673.006	0.27494	672.985	1.35199
	672.499	2.77799	672.499	0.10105	672.499	0.2768	672.515	1.35202
	671.992	2.77682	671.992	0.10199	671.992	0.27726	672.008	1.35051
	671.485	2.77653	671.485	0.10209	671.485	0.27882	671.501	1.3548
	671.014	2.77805	671.014	0.10226	671.014	0.28021	670.994	1.35217
	670.507	2.77922	670.507	0.10056	670.507	0.28059	670.487	1.36466
	670	2.77879	670	0.10073	670	0.28233	670.016	1.36681
	669.492	2.78164	669.492	0.10143	669.492	0.28371	669.509	1.3705
	668.985	2.77854	668.985	0.10146	668.985	0.28549	669.002	1.3795
	668.513	2.77919	668.513	0.10155	668.513	0.28566	668.494	1.37062
	668.006	2.78031	668.006	0.10218	668.006	0.28746	667.987	1.38394
	667.498	2.78478	667.498	0.10163	667.498	0.28959	667.516	1.38068
	666.99	2.7768	666.99	0.10182	666.99	0.29017	667.008	1.37068
	666.482	2.78337	666.482	0.10222	666.482	0.29135	666.5	1.38208
	666.01	2.7798	666.01	0.10133	666.01	0.29268	665.993	1.39602
	665.502	2.78206	665.502	0.10339	665.502	0.29488	665.485	1.38285
	664.994	2.78317	664.994	0.10156	664.994	0.29609	665.013	1.3947
	664.486	2.7878	664.486	0.10171	664.486	0.29692	664.505	1.38999
	664.014	2.78451	664.014	0.10175	664.014	0.299	663.997	1.38961
	663.506	2.78476	663.506	0.10143	663.506	0.3002	663.489	1.39542
	662.997	2.79393	662.997	0.1016	662.997	0.30205	663.017	1.4007
	662.489	2.79212	662.489	0.10193	662.489	0.30333	662.509	1.40155
	662.016	2.78971	662.016	0.10161	662.016	0.3049	662	1.40776
	661.508	2.78796	661.508	0.10056	661.508	0.30681	661.492	1.39656
	660.999	2.78993	660.999	0.09987	660.999	0.30834	660.983	1.40488
	660.49	2.79381	660.49	0.10083	660.49	0.30984	660.511	1.40588
	660.018	2.78866	660.018	0.10023	660.018	0.31095	660.002	1.4169
	659.509	2.7933	659.509	0.09957	659.509	0.31271	659.494	1.41285
	659	2.79104	659	0.10051	659	0.31424	658.985	1.41243
	658.49	2.79429	658.49	0.10136	658.49	0.31567	658.512	1.4239
	658.018	2.79948	658.018	0.1004	658.018	0.31711	658.003	1.41726
	657.508	2.79748	657.508	0.10178	657.508	0.31875	657.494	1.41891
	656.999	2.80316	656.999	0.10251	656.999	0.32012	656.985	1.4243
	656.489	2.80961	656.489	0.10246	656.489	0.32251	656.512	1.42623
	656.016	2.80744	656.016	0.10366	656.016	0.32383	656.003	1.41397
	655.507	2.81034	655.507	0.10211	655.507	0.32547	655.494	1.43282
	654.997	2.80899	654.997	0.10227	654.997	0.32699	654.984	1.43258
	654.487	2.80898	654.487	0.10201	654.487	0.3289	654.511	1.43628
	654.014	2.81129	654.014	0.10275	654.014	0.33105	654.001	1.43533
	653.504	2.8104	653.504	0.10349	653.504	0.33258	653.492	1.43214
	652.994	2.81113	652.994	0.1036	652.994	0.33414	652.982	1.43383
	652.484	2.82014	652.484	0.10315	652.484	0.33638	652.509	1.43174
	652.01	2.82733	652.01	0.10346	652.01	0.33784	651.999	1.44267
	651.5	2.81538	651.5	0.10311	651.5	0.3401	651.489	1.44395
	650.99	2.81654	650.99	0.10192	650.99	0.34157	651.015	1.44154
	650.516	2.82038	650.516	0.10274	650.516	0.34335	650.505	1.44018
	650.006	2.82458	650.006	0.10254	650.006	0.3457	649.995	1.43669
	649.495	2.82373	649.495	0.10261	649.495	0.34741	649.485	1.43662
	648.985	2.82014	648.985	0.10345	648.985	0.34896	649.011	1.45119
	648.51	2.82319	648.51	0.10338	648.51	0.35048	648.5	1.44445
	648	2.82414	648	0.10366	648	0.35348	647.99	1.44429
	647.489	2.82919	647.489	0.10312	647.489	0.35546	647.516	1.46091
	647.015	2.82905	647.015	0.10431	647.015	0.35709	647.005	1.45842
	646.504	2.83003	646.504	0.10416	646.504	0.35981	646.494	1.45714
	645.993	2.82723	645.993	0.10355	645.993	0.36143	645.983	1.46311
	645.518	2.82947	645.518	0.10337	645.518	0.36334	645.509	1.45668
	645.007	2.84002	645.007	0.10294	645.007	0.36597	644.998	1.46157
	644.495	2.83259	644.495	0.10365	644.495	0.36805	644.487	1.46376
	643.984	2.83784	643.984	0.10379	643.984	0.36974	644.012	1.45817
	643.509	2.83797	643.509	0.10457	643.509	0.3716	643.501	1.45666
	642.998	2.8391	642.998	0.10309	642.998	0.37441	642.99	1.46139
	642.486	2.84623	642.486	0.10287	642.486	0.37722	642.515	1.46467
	642.011	2.84059	642.011	0.1034	642.011	0.37906	642.004	1.46314
	641.5	2.83912	641.5	0.10382	641.5	0.38101	641.492	1.46296
	640.988	2.84505	640.988	0.10364	640.988	0.38385	641.017	1.46813
	640.513	2.84076	640.513	0.10331	640.513	0.38609	640.506	1.46437
	640.001	2.84681	640.001	0.10323	640.001	0.38796	639.994	1.47516
	639.489	2.85103	639.489	0.10423	639.489	0.39071	639.482	1.46981
	639.013	2.84964	639.013	0.10356	639.013	0.39256	639.007	1.47606
	638.501	2.8516	638.501	0.10346	638.501	0.39459	638.495	1.4759
	637.989	2.8591	637.989	0.10341	637.989	0.39804	637.983	1.48063
	637.513	2.86129	637.513	0.10322	637.513	0.40075	637.508	1.4831
	637.001	2.86009	637.001	0.10378	637.001	0.40256	636.996	1.48823
	636.488	2.8604	636.488	0.10313	636.488	0.40495	636.483	1.49123
	636.012	2.86439	636.012	0.10324	636.012	0.40803	636.008	1.49519
	635.5	2.85844	635.5	0.1039	635.5	0.40994	635.495	1.49098
	634.987	2.86667	634.987	0.10283	634.987	0.41363	634.983	1.48917
	634.511	2.86211	634.511	0.10349	634.511	0.41564	634.507	1.5056
	633.998	2.86998	633.998	0.10326	633.998	0.41805	633.995	1.49793
	633.485	2.86533	633.485	0.10252	633.485	0.42088	633.482	1.50398
	633.009	2.87251	633.009	0.10334	633.009	0.42336	633.006	1.5009
	632.496	2.87579	632.496	0.10463	632.496	0.4262	632.493	1.51067
	631.983	2.87578	631.983	0.10417	631.983	0.42936	632.017	1.51392
	631.506	2.87307	631.506	0.10383	631.506	0.43123	631.504	1.51822
	630.993	2.87419	630.993	0.1035	630.993	0.43485	630.991	1.521
	630.517	2.8851	630.517	0.10266	630.517	0.43743	630.514	1.52637
	630.003	2.88283	630.003	0.1038	630.003	0.44058	630.001	1.52785
	629.49	2.88275	629.49	0.10326	629.49	0.44371	629.488	1.53341
	629.013	2.88318	629.013	0.10296	629.013	0.44636	629.011	1.52891
	628.499	2.88863	628.499	0.1032	628.499	0.44947	628.498	1.53463
	627.986	2.88536	627.986	0.10189	627.986	0.45277	627.985	1.53576
	627.509	2.88307	627.509	0.10221	627.509	0.45558	627.508	1.54441
	626.995	2.88097	626.995	0.10199	626.995	0.45801	626.994	1.54215
	626.518	2.89046	626.518	0.10272	626.518	0.46169	626.517	1.54789
	626.004	2.8967	626.004	0.10215	626.004	0.46434	626.003	1.55836
	625.49	2.89246	625.49	0.1023	625.49	0.46782	625.49	1.55552
	625.012	2.89797	625.012	0.1021	625.012	0.47063	625.012	1.55283
	624.498	2.89115	624.498	0.10325	624.498	0.47374	624.498	1.57082
	623.984	2.90302	623.984	0.10327	623.984	0.47767	623.984	1.56266
	623.506	2.90436	623.506	0.1041	623.506	0.48071	623.507	1.56654
	622.992	2.90298	622.992	0.1035	622.992	0.4835	622.993	1.56934
	622.514	2.9075	622.514	0.10313	622.514	0.48654	622.515	1.57564
	622	2.91314	622	0.10276	622	0.49096	622.001	1.58086
	621.485	2.91385	621.485	0.1045	621.485	0.49473	621.487	1.58233
	621.007	2.92063	621.007	0.10425	621.007	0.4987	621.009	1.58956
	620.492	2.92229	620.492	0.10348	620.492	0.50164	620.494	1.58643
	620.014	2.91563	620.014	0.10395	620.014	0.50563	620.017	1.58678
	619.5	2.91967	619.5	0.10453	619.5	0.50888	619.502	1.5994
	618.985	2.92604	618.985	0.1038	618.985	0.51334	618.987	1.59582
	618.506	2.92536	618.506	0.10328	618.506	0.51613	618.509	1.60745
	617.991	2.92378	617.991	0.10342	617.991	0.51952	617.994	1.61254
	617.513	2.92537	617.513	0.10317	617.513	0.52383	617.516	1.61779
	616.998	2.93312	616.998	0.10374	616.998	0.52775	617.001	1.61469
	616.482	2.93646	616.482	0.10503	616.482	0.53232	616.486	1.62254
	616.004	2.9375	616.004	0.10342	616.004	0.53618	616.008	1.61921
	615.488	2.93415	615.488	0.10366	615.488	0.53936	615.492	1.63104
	615.01	2.94219	615.01	0.10367	615.01	0.54406	615.014	1.63244
	614.494	2.93711	614.494	0.10382	614.494	0.54777	614.499	1.63028
	614.015	2.94067	614.015	0.10317	614.015	0.55254	613.983	1.64348
	613.499	2.9479	613.499	0.10337	613.499	0.55525	613.504	1.64778
	612.984	2.94865	612.984	0.10383	612.984	0.56072	612.989	1.64548
	612.505	2.95852	612.505	0.10274	612.505	0.56588	612.51	1.65163
	611.989	2.9548	611.989	0.10256	611.989	0.5699	611.994	1.65651
	611.509	2.95762	611.509	0.10282	611.509	0.57491	611.515	1.66529
	610.993	2.95451	610.993	0.10254	610.993	0.57926	611	1.66647
	610.514	2.95996	610.514	0.10235	610.514	0.58329	610.484	1.67006
	609.998	2.9541	609.998	0.10259	609.998	0.58796	610.004	1.67191
	609.482	2.96214	609.482	0.10338	609.482	0.59323	609.488	1.6753
	609.002	2.97109	609.002	0.10286	609.002	0.59825	609.009	1.68013
	608.486	2.97576	608.486	0.10202	608.486	0.60189	608.493	1.68993
	608.006	2.97572	608.006	0.10273	608.006	0.60641	608.013	1.69081
	607.489	2.97733	607.489	0.10205	607.489	0.61153	607.497	1.69766
	607.01	2.98242	607.01	0.10163	607.01	0.61677	607.018	1.70382
	606.493	2.97894	606.493	0.10154	606.493	0.62123	606.501	1.70031
	606.013	2.98121	606.013	0.10244	606.013	0.62634	605.985	1.70429
	605.496	2.98145	605.496	0.10202	605.496	0.63263	605.505	1.71574
	605.016	2.99094	605.016	0.10263	605.016	0.63653	604.988	1.71985
	604.499	2.99618	604.499	0.10167	604.499	0.64266	604.508	1.72494
	603.982	2.99734	603.982	0.10173	603.982	0.64703	603.991	1.7288
	603.502	3.00191	603.502	0.10281	603.502	0.65181	603.511	1.73371
	602.985	3.00218	602.985	0.10334	602.985	0.65779	602.994	1.73753
	602.505	3.01005	602.505	0.10266	602.505	0.6628	602.514	1.74062
	601.987	3.01398	601.987	0.10237	601.987	0.66902	601.997	1.74904
	601.507	3.01824	601.507	0.10333	601.507	0.67395	601.517	1.74953
	600.989	3.01441	600.989	0.10407	600.989	0.68008	601	1.75367
	600.509	3.01556	600.509	0.10357	600.509	0.68461	600.482	1.76555
	599.991	3.02562	599.991	0.10319	599.991	0.69176	600.002	1.77154
	599.51	3.03177	599.51	0.10391	599.51	0.69755	599.485	1.77471
	598.993	3.0308	598.993	0.10325	598.993	0.70263	599.004	1.77973
	598.512	3.03466	598.512	0.10216	598.512	0.70841	598.486	1.78612
	597.994	3.03904	597.994	0.10207	597.994	0.71484	598.006	1.79992
	597.513	3.03059	597.513	0.10166	597.513	0.72048	597.488	1.79543
	596.995	3.03819	596.995	0.10316	596.995	0.72673	597.007	1.80328
	596.514	3.04094	596.514	0.10057	596.514	0.73249	596.489	1.80911
	595.996	3.04143	595.996	0.10038	595.996	0.73887	596.008	1.80637
	595.515	3.04837	595.515	0.10223	595.515	0.74599	595.49	1.81683
	594.996	3.04983	594.996	0.10264	594.996	0.75319	595.009	1.82687
	594.515	3.05215	594.515	0.10382	594.515	0.75837	594.491	1.8318
	593.996	3.06478	593.996	0.10396	593.996	0.76679	594.01	1.83521
	593.515	3.06902	593.515	0.1033	593.515	0.77256	593.492	1.84015
	592.996	3.07083	592.996	0.10362	592.996	0.77923	593.01	1.84915
	592.515	3.07859	592.515	0.10325	592.515	0.78691	592.492	1.85674
	591.996	3.08164	591.996	0.10413	591.996	0.79383	592.01	1.85829
	591.514	3.08508	591.514	0.1038	591.514	0.80029	591.492	1.86903
	590.996	3.08662	590.996	0.10434	590.996	0.80824	591.01	1.87176
	590.514	3.0814	590.514	0.10367	590.514	0.81631	590.492	1.88938
	589.995	3.08835	589.995	0.10401	589.995	0.82287	590.01	1.88208
	589.513	3.10019	589.513	0.10264	589.513	0.8295	589.491	1.89657
	588.994	3.10854	588.994	0.1048	588.994	0.83808	589.009	1.89304
	588.512	3.10303	588.512	0.10486	588.512	0.84505	588.49	1.90788
	587.993	3.10608	587.993	0.10417	587.993	0.8536	588.008	1.91163
	587.51	3.1148	587.51	0.10531	587.51	0.86054	587.489	1.9148
	586.991	3.11724	586.991	0.10416	586.991	0.86786	587.007	1.92435
	586.509	3.12314	586.509	0.10415	586.509	0.8758	586.488	1.93339
	585.989	3.13074	585.989	0.10381	585.989	0.88526	586.006	1.94146
	585.507	3.12649	585.507	0.10426	585.507	0.89276	585.487	1.94279
	584.987	3.13384	584.987	0.10482	584.987	0.90104	585.004	1.95038
	584.504	3.14036	584.504	0.10443	584.504	0.90837	584.485	1.95745
	583.985	3.13848	583.985	0.10476	583.985	0.91643	584.002	1.96615
	583.502	3.14301	583.502	0.10469	583.502	0.92764	583.483	1.97318
	582.982	3.14781	582.982	0.10481	582.982	0.93588	583	1.97766
	582.499	3.15635	582.499	0.1049	582.499	0.94228	582.518	1.9789
	582.016	3.15025	582.016	0.1044	582.016	0.95162	581.998	1.98839
	581.496	3.1564	581.496	0.10492	581.496	0.96069	581.515	2.00088
	581.013	3.1683	581.013	0.10504	581.013	0.97163	580.995	2.00316
	580.493	3.16798	580.493	0.10378	580.493	0.97949	580.512	2.01571
	580.01	3.17778	580.01	0.105	580.01	0.98777	579.992	2.01721
	579.49	3.17976	579.49	0.10403	579.49	0.99681	579.509	2.02741
	579.006	3.18644	579.006	0.10281	579.006	1.00723	578.989	2.03319
	578.486	3.18932	578.486	0.10271	578.486	1.01569	578.506	2.04635
	578.002	3.18719	578.002	0.1029	578.002	1.02595	577.985	2.05084
	577.482	3.19601	577.482	0.10384	577.482	1.03464	577.502	2.0564
	576.998	3.19898	576.998	0.10324	576.998	1.04409	576.982	2.06774
	576.515	3.2041	576.515	0.10146	576.515	1.05523	576.498	2.07434
	575.994	3.20158	575.994	0.1018	575.994	1.0662	576.015	2.08458
	575.51	3.21727	575.51	0.10242	575.51	1.07363	575.494	2.08931
	574.989	3.21863	574.989	0.10251	574.989	1.08494	575.011	2.09866
	574.505	3.21821	574.505	0.10252	574.505	1.09499	574.49	2.10428
	573.984	3.21829	573.984	0.10259	573.984	1.10627	574.006	2.11343
	573.5	3.22544	573.5	0.10188	573.5	1.11544	573.485	2.11875
	573.016	3.22994	573.016	0.10277	573.016	1.12603	573.002	2.12823
	572.495	3.23655	572.495	0.10232	572.495	1.13599	572.518	2.13316
	572.011	3.24253	572.011	0.10169	572.011	1.14575	571.997	2.14409
	571.49	3.25434	571.49	0.10141	571.49	1.15974	571.513	2.15155
	571.005	3.25403	571.005	0.10166	571.005	1.17077	570.991	2.16455
	570.484	3.25307	570.484	0.10107	570.484	1.18064	570.507	2.16503
	570	3.26172	570	0.10228	570	1.19299	569.986	2.17429
	569.515	3.26839	569.515	0.10131	569.515	1.20301	569.502	2.18828
	568.993	3.27246	568.993	0.10177	568.993	1.217	569.017	2.19677
	568.509	3.28183	568.509	0.10121	568.509	1.22838	568.496	2.20115
	567.987	3.29014	567.987	0.10197	567.987	1.23992	568.012	2.21465
	567.502	3.2879	567.502	0.10128	567.502	1.25132	567.49	2.21742
	567.018	3.28726	567.018	0.10134	567.018	1.26368	567.005	2.23117
	566.496	3.29554	566.496	0.10173	566.496	1.27511	566.484	2.23234
	566.011	3.29745	566.011	0.10114	566.011	1.28693	565.999	2.2458
	565.489	3.30539	565.489	0.10178	565.489	1.29798	565.514	2.25086
	565.004	3.30563	565.004	0.10093	565.004	1.31121	564.992	2.26217
	564.481	3.32139	564.481	0.1019	564.481	1.3212	564.507	2.2703
	563.996	3.31971	563.996	0.10207	563.996	1.33841	563.985	2.2824
	563.511	3.32157	563.511	0.1024	563.511	1.34492	563.5	2.28535
	562.989	3.33556	562.989	0.10147	562.989	1.36064	563.015	2.29303
	562.504	3.33403	562.504	0.1016	562.504	1.37124	562.493	2.30641
	562.018	3.33813	562.018	0.10128	562.018	1.38546	562.008	2.31164
	561.496	3.35364	561.496	0.10207	561.496	1.40089	561.485	2.32052
	561.01	3.3534	561.01	0.10232	561.01	1.41328	561	2.32556
	560.487	3.3573	560.487	0.10163	560.487	1.42485	560.515	2.33659
	560.002	3.35386	560.002	0.10176	560.002	1.43396	559.992	2.34137
	559.516	3.36668	559.516	0.10226	559.516	1.45149	559.507	2.34747
	558.993	3.37392	558.993	0.10303	558.993	1.46359	558.984	2.35768
	558.507	3.37001	558.507	0.10225	558.507	1.47734	558.499	2.36641
	557.984	3.38243	557.984	0.10219	557.984	1.48992	558.013	2.37764
	557.498	3.3853	557.498	0.10345	557.498	1.50171	557.49	2.38323
	557.013	3.39016	557.013	0.10278	557.013	1.5138	557.004	2.39189
	556.489	3.39088	556.489	0.10251	556.489	1.52614	556.519	2.40562
	556.003	3.40252	556.003	0.10138	556.003	1.54103	555.995	2.41413
	555.517	3.40304	555.517	0.10157	555.517	1.5525	555.51	2.41802
	554.994	3.40928	554.994	0.10162	554.994	1.56445	554.986	2.42273
	554.508	3.4129	554.508	0.10171	554.508	1.58434	554.5	2.43309
	553.984	3.42012	553.984	0.10196	553.984	1.59296	554.014	2.44057
	553.498	3.42014	553.498	0.10128	553.498	1.60669	553.491	2.44689
	553.011	3.42261	553.011	0.10117	553.011	1.61758	553.005	2.45585
	552.487	3.43362	552.487	0.101	552.487	1.63364	552.518	2.46551
	552.001	3.44048	552.001	0.10158	552.001	1.6523	551.995	2.4727
	551.514	3.43623	551.514	0.10146	551.514	1.65768	551.509	2.47848
	550.99	3.44643	550.99	0.10182	550.99	1.67799	550.985	2.48614
	550.504	3.44253	550.504	0.10108	550.504	1.68614	550.498	2.49786
	550.017	3.4444	550.017	0.10068	550.017	1.70118	550.012	2.50804
	549.493	3.45438	549.493	0.10029	549.493	1.71334	549.488	2.51157
	549.006	3.45705	549.006	0.10078	549.006	1.72062	549.001	2.52618
	548.482	3.45439	548.482	0.09983	548.482	1.74112	548.514	2.52835
	547.995	3.458	547.995	0.10032	547.995	1.75404	547.99	2.53864
	547.508	3.4674	547.508	0.09923	547.508	1.76731	547.504	2.54716
	546.983	3.47481	546.983	0.09885	546.983	1.7786	547.017	2.5516
	546.496	3.47172	546.496	0.09882	546.496	1.78954	546.492	2.55988
	546.009	3.4745	546.009	0.0989	546.009	1.79659	546.005	2.56605
	545.484	3.4809	545.484	0.09819	545.484	1.81218	545.518	2.57624
	544.997	3.47509	544.997	0.09724	544.997	1.83022	544.994	2.58364
	544.51	3.48398	544.51	0.09764	544.51	1.84323	544.507	2.59186
	543.985	3.48136	543.985	0.09812	543.985	1.84958	543.982	2.59573
	543.498	3.4873	543.498	0.09636	543.498	1.86459	543.495	2.60467
	543.01	3.50201	543.01	0.09543	543.01	1.88332	543.008	2.61327
	542.485	3.49198	542.485	0.09663	542.485	1.89392	542.483	2.61816
	541.997	3.49743	541.997	0.09808	541.997	1.90366	541.995	2.62414
	541.51	3.50826	541.51	0.09795	541.51	1.91223	541.508	2.63
	540.985	3.51445	540.985	0.09475	540.985	1.92502	540.983	2.63507
	540.497	3.51797	540.497	0.09535	540.497	1.93714	540.495	2.64352
	540.009	3.51625	540.009	0.09518	540.009	1.95093	540.008	2.64726
	539.483	3.51338	539.483	0.09593	539.483	1.95928	539.482	2.65263
	538.996	3.51594	538.996	0.0966	538.996	1.96559	538.995	2.66329
	538.508	3.5154	538.508	0.09644	538.508	1.97919	538.507	2.66192
	537.982	3.51569	537.982	0.09568	537.982	1.98967	537.981	2.67428
	537.494	3.52356	537.494	0.0968	537.494	2.00479	537.494	2.67556
	537.006	3.53282	537.006	0.09677	537.006	2.01013	537.005	2.68159
	536.517	3.52875	536.517	0.09452	536.517	2.02199	536.518	2.6875
	535.992	3.53048	535.992	0.09517	535.992	2.03082	535.992	2.69072
	535.503	3.52833	535.503	0.09506	535.503	2.04022	535.504	2.69594
	535.015	3.53896	535.015	0.09463	535.015	2.05744	535.016	2.70282
	534.489	3.53913	534.489	0.09564	534.489	2.0662	534.49	2.70909
	534	3.54285	534	0.09744	534	2.07296	534.001	2.71161
	533.512	3.54734	533.512	0.09521	533.512	2.0845	533.513	2.71528
	532.985	3.55023	532.985	0.0928	532.985	2.08781	532.987	2.7207
	532.497	3.55184	532.497	0.09238	532.497	2.09186	532.499	2.7247
	532.008	3.55137	532.008	0.09357	532.008	2.10004	532.01	2.7258
	531.482	3.54811	531.482	0.09368	531.482	2.11387	531.484	2.72761
	530.993	3.55409	530.993	0.09427	530.993	2.12896	530.995	2.73515
	530.504	3.55742	530.504	0.0928	530.504	2.12687	530.507	2.74024
	530.015	3.55244	530.015	0.0935	530.015	2.13795	530.018	2.74191
	529.488	3.55431	529.488	0.09671	529.488	2.14545	529.491	2.74302
	528.999	3.56006	528.999	0.09687	528.999	2.15047	529.003	2.74602
	528.51	3.56959	528.51	0.09309	528.51	2.15052	528.514	2.75
	527.983	3.56333	527.983	0.09105	527.983	2.16455	527.987	2.75303
	527.494	3.56454	527.494	0.09233	527.494	2.16717	527.498	2.75717
	527.005	3.55762	527.005	0.09306	527.005	2.16929	527.009	2.75572
	526.516	3.56536	526.516	0.09346	526.516	2.17464	526.482	2.76034
	525.989	3.57103	525.989	0.09399	525.989	2.17825	525.993	2.76046
	525.499	3.5698	525.499	0.09315	525.499	2.18402	525.504	2.76366
	525.01	3.56856	525.01	0.09392	525.01	2.19542	525.014	2.76297
	524.482	3.56898	524.482	0.09461	524.482	2.19851	524.487	2.76525
	523.993	3.56353	523.993	0.09474	523.993	2.19553	523.998	2.76894
	523.503	3.57323	523.503	0.09534	523.503	2.19814	523.509	2.77153
	523.013	3.57291	523.013	0.09485	523.013	2.20647	522.981	2.77058
	522.486	3.56737	522.486	0.09527	522.486	2.20297	522.492	2.77052
	521.996	3.56951	521.996	0.09566	521.996	2.20768	522.002	2.7714
	521.506	3.5846	521.506	0.09562	521.506	2.21099	521.513	2.77325
	521.016	3.56733	521.016	0.09617	521.016	2.22491	520.985	2.77355
	520.489	3.56313	520.489	0.09559	520.489	2.23036	520.495	2.77359
	519.999	3.5668	519.999	0.09467	519.999	2.21687	520.005	2.77747
	519.508	3.56774	519.508	0.09493	519.508	2.22345	519.516	2.77741
	519.018	3.56494	519.018	0.09473	519.018	2.2221	518.988	2.77657
	518.49	3.56965	518.49	0.09465	518.49	2.21473	518.498	2.77532
	518	3.56066	518	0.09438	518	2.21595	518.008	2.77565
	517.51	3.56975	517.51	0.0955	517.51	2.22928	517.518	2.77571
	516.982	3.57444	516.982	0.09556	516.982	2.21939	516.99	2.7757
	516.491	3.56268	516.491	0.09503	516.491	2.22781	516.5	2.77436
	516.001	3.5752	516.001	0.09626	516.001	2.22067	516.009	2.77375
	515.51	3.56483	515.51	0.09515	515.51	2.22603	515.481	2.77197
	514.982	3.56721	514.982	0.09576	514.982	2.22848	514.991	2.77108
	514.491	3.56626	514.491	0.09596	514.491	2.21821	514.5	2.77266
	514.001	3.571	514.001	0.09629	514.001	2.22419	514.01	2.7671
	513.51	3.56644	513.51	0.09634	513.51	2.21418	513.482	2.76994
	512.981	3.55867	512.981	0.09647	512.981	2.2201	512.991	2.76861
	512.49	3.55092	512.49	0.09689	512.49	2.21701	512.5	2.76738
	512	3.56689	512	0.09662	512	2.21083	512.01	2.76438
	511.509	3.56257	511.509	0.09549	511.509	2.20195	511.481	2.76108
	511.018	3.56095	511.018	0.09602	511.018	2.20966	510.99	2.7632
	510.489	3.55382	510.489	0.09682	510.489	2.20072	510.5	2.76121
	509.998	3.54999	509.998	0.09704	509.998	2.20511	510.009	2.76127
	509.507	3.54881	509.507	0.0976	509.507	2.20194	509.518	2.75577
	509.015	3.56558	509.015	0.09754	509.015	2.20155	508.989	2.75589
	508.486	3.55423	508.486	0.09805	508.486	2.18995	508.498	2.75532
	507.995	3.55875	507.995	0.09772	507.995	2.1909	508.007	2.74847
	507.503	3.55124	507.503	0.09899	507.503	2.1833	507.515	2.74833
	507.012	3.53473	507.012	0.0974	507.012	2.18087	506.986	2.74831
	506.483	3.54041	506.483	0.09805	506.483	2.17542	506.495	2.74645
	505.991	3.54879	505.991	0.09898	505.991	2.17035	506.004	2.74669
	505.5	3.55394	505.5	0.09928	505.5	2.17118	505.512	2.74198
	505.008	3.53786	505.008	0.09874	505.008	2.17102	504.983	2.74268
	504.516	3.54316	504.516	0.0979	504.516	2.15446	504.492	2.73653
	503.987	3.53344	503.987	0.09776	503.987	2.15922	504	2.7323
	503.495	3.54491	503.495	0.09836	503.495	2.15698	503.509	2.73658
	503.003	3.54617	503.003	0.09845	503.003	2.15788	503.017	2.73025
	502.511	3.538	502.511	0.09875	502.511	2.13909	502.487	2.72609
	501.981	3.54055	501.981	0.09863	501.981	2.13108	501.996	2.72519
	501.489	3.54239	501.489	0.09945	501.489	2.12958	501.504	2.72172
	500.997	3.52574	500.997	0.09859	500.997	2.12928	501.012	2.72148
	500.505	3.52498	500.505	0.09835	500.505	2.11776	500.482	2.7237
	500.013	3.5298	500.013	0.09802	500.013	2.11435	499.99	2.71956
	499.483	3.52933	499.483	0.09867	499.483	2.12536	499.498	2.71598
	498.991	3.52026	498.991	0.09855	498.991	2.10059	499.006	2.71417
	498.498	3.52166	498.498	0.09775	498.498	2.10975	498.514	2.71119
	498.006	3.51709	498.006	0.09714	498.006	2.10211	497.984	2.70936
	497.514	3.51431	497.514	0.09784	497.514	2.09806	497.492	2.70567
	496.983	3.52469	496.983	0.09759	496.983	2.09694	496.999	2.70343
	496.491	3.51504	496.491	0.09725	496.491	2.08672	496.507	2.69876
	495.998	3.51774	495.998	0.097	495.998	2.07748	496.015	2.70187
	495.506	3.51249	495.506	0.09781	495.506	2.07483	495.484	2.69932
	495.013	3.51243	495.013	0.09809	495.013	2.07785	494.992	2.69805
	494.482	3.51262	494.482	0.09706	494.482	2.0608	494.499	2.69549
	493.989	3.50498	493.989	0.09712	493.989	2.06008	494.007	2.69088
	493.497	3.4986	493.497	0.09772	493.497	2.05271	493.514	2.69004
	493.004	3.50303	493.004	0.09638	493.004	2.05846	492.984	2.68979
	492.511	3.49423	492.511	0.09711	492.511	2.047	492.491	2.6876
	492.018	3.50716	492.018	0.09602	492.018	2.04225	491.998	2.6866
	491.487	3.49922	491.487	0.09492	491.487	2.03983	491.505	2.68414
	490.994	3.49757	490.994	0.09281	490.994	2.02933	491.012	2.67819
	490.501	3.49396	490.501	0.09559	490.501	2.02322	490.482	2.67688
	490.007	3.48874	490.007	0.09551	490.007	2.01732	489.989	2.68032
	489.514	3.49119	489.514	0.09344	489.514	2.01648	489.496	2.67403
	488.983	3.48952	488.983	0.09574	488.983	2.01263	489.002	2.67469
	488.49	3.48437	488.49	0.09633	488.49	2.00724	488.509	2.67277
	487.996	3.4888	487.996	0.0953	487.996	1.99776	488.016	2.66802
	487.503	3.48374	487.503	0.09385	487.503	1.99559	487.485	2.66628
	487.009	3.48407	487.009	0.09205	487.009	1.99668	486.992	2.66255
	486.516	3.48786	486.516	0.09391	486.516	1.98951	486.498	2.66391
	485.984	3.47702	485.984	0.0953	485.984	1.98147	486.005	2.66176
	485.491	3.4758	485.491	0.09481	485.491	1.9778	485.511	2.65979
	484.997	3.47607	484.997	0.09691	484.997	1.96977	485.018	2.65844
	484.503	3.48137	484.503	0.09929	484.503	1.96889	484.486	2.65446
	484.009	3.48288	484.009	0.09502	484.009	1.96339	483.993	2.64687
	483.515	3.48333	483.515	0.093	483.515	1.96013	483.499	2.64777
	482.984	3.47383	482.984	0.0932	482.984	1.94775	483.006	2.64625
	482.49	3.47432	482.49	0.09602	482.49	1.94609	482.512	2.64373
	481.996	3.47651	481.996	0.09754	481.996	1.94122	482.018	2.642
	481.502	3.46891	481.502	0.09729	481.502	1.93662	481.486	2.63912
	481.008	3.46901	481.008	0.09698	481.008	1.93709	480.992	2.63637
	480.513	3.46597	480.513	0.0982	480.513	1.93345	480.498	2.6339
	479.981	3.47601	479.981	0.09741	479.981	1.92918	480.004	2.63357
	479.487	3.4614	479.487	0.09714	479.487	1.91858	479.51	2.63017
	478.993	3.47205	478.993	0.09769	478.993	1.91807	479.016	2.62747
	478.498	3.46755	478.498	0.09703	478.498	1.90898	478.484	2.62427
	478.004	3.45779	478.004	0.09707	478.004	1.91167	477.99	2.62153
	477.51	3.46218	477.51	0.09615	477.51	1.90583	477.496	2.61761
	477.015	3.45343	477.015	0.09796	477.015	1.9023	477.001	2.61727
	476.482	3.46478	476.482	0.09837	476.482	1.89971	476.507	2.61567
	475.988	3.46823	475.988	0.09823	475.988	1.89986	476.013	2.61245
	475.493	3.46615	475.493	0.09861	475.493	1.88835	475.518	2.60917
	474.999	3.46459	474.999	0.0991	474.999	1.88757	474.986	2.61187
	474.504	3.46383	474.504	0.09872	474.504	1.8808	474.491	2.60858
	474.009	3.46436	474.009	0.09976	474.009	1.87123	473.997	2.60603
	473.514	3.46109	473.514	0.10027	473.514	1.87399	473.502	2.6069
	472.981	3.45464	472.981	0.09913	472.981	1.87204	473.007	2.60692
	472.486	3.45954	472.486	0.09886	472.486	1.87303	472.512	2.59921
	471.991	3.46727	471.991	0.09904	471.991	1.86323	472.018	2.60392
	471.496	3.455	471.496	0.09809	471.496	1.86318	471.485	2.60144
	471.001	3.46068	471.001	0.09972	471.001	1.85776	470.99	2.60112
	470.506	3.4581	470.506	0.09939	470.506	1.85787	470.495	2.60078
	470.011	3.4522	470.011	0.09985	470.011	1.85361	470	2.60053
	469.516	3.46154	469.516	0.0991	469.516	1.84932	469.505	2.5988
	468.982	3.45927	468.982	0.09942	468.982	1.84665	469.01	2.5976
	468.487	3.4532	468.487	0.0981	468.487	1.84648	468.515	2.60078
	467.992	3.45049	467.992	0.09907	467.992	1.84345	467.982	2.60093
	467.496	3.45082	467.496	0.10003	467.496	1.83796	467.486	2.59951
	467.001	3.45284	467.001	0.09883	467.001	1.83575	466.991	2.5976
	466.505	3.45119	466.505	0.09806	466.505	1.83567	466.496	2.6025
	466.01	3.45179	466.01	0.09886	466.01	1.83158	466	2.60088
	465.514	3.44494	465.514	0.09847	465.514	1.83156	465.505	2.59905
	465.019	3.4471	465.019	0.09757	465.019	1.82924	465.01	2.60029
	464.485	3.45316	464.485	0.09789	464.485	1.82069	464.514	2.59869
	463.989	3.44086	463.989	0.0973	463.989	1.82122	464.019	2.59723
	463.493	3.44673	463.493	0.09665	463.493	1.8203	463.485	2.603
	462.997	3.44692	462.997	0.09703	462.997	1.81987	462.989	2.60126
	462.502	3.44829	462.502	0.09697	462.502	1.81597	462.493	2.5997
	462.006	3.43873	462.006	0.09798	462.006	1.81848	461.998	2.60243
	461.51	3.43831	461.51	0.09796	461.51	1.81283	461.502	2.60145
	461.014	3.44428	461.014	0.09761	461.014	1.80801	461.006	2.60449
	460.518	3.4379	460.518	0.09794	460.518	1.80906	460.51	2.60299
	459.983	3.44588	459.983	0.09768	459.983	1.8071	460.014	2.6011
	459.487	3.44536	459.487	0.09607	459.487	1.8049	459.518	2.60578
	458.991	3.44006	458.991	0.09476	458.991	1.80196	458.984	2.60191
	458.495	3.44307	458.495	0.09655	458.495	1.79844	458.488	2.6044
	457.998	3.44673	457.998	0.09735	457.998	1.79884	457.992	2.60395
	457.502	3.43558	457.502	0.09654	457.502	1.79881	457.496	2.60416
	457.006	3.4436	457.006	0.09788	457.006	1.79537	457	2.6065
	456.509	3.43821	456.509	0.09758	456.509	1.78988	456.503	2.60778
	456.013	3.44014	456.013	0.09682	456.013	1.78888	456.007	2.60784
	455.516	3.43876	455.516	0.09734	455.516	1.78781	455.511	2.61043
	454.981	3.4399	454.981	0.09575	454.981	1.78736	455.014	2.61138
	454.485	3.44296	454.485	0.0956	454.485	1.78513	454.518	2.61037
	453.988	3.44194	453.988	0.09682	453.988	1.78269	453.983	2.6113
	453.491	3.44112	453.491	0.09667	453.491	1.7846	453.487	2.61471
	452.994	3.4404	452.994	0.09597	452.994	1.78449	452.99	2.61364
	452.498	3.43907	452.498	0.09664	452.498	1.7817	452.493	2.61636
	452.001	3.44126	452.001	0.09698	452.001	1.78334	451.997	2.61431
	451.504	3.43256	451.504	0.09709	451.504	1.78034	451.5	2.61522
	451.007	3.44017	451.007	0.09403	451.007	1.77579	451.003	2.61732
	450.51	3.43677	450.51	0.09519	450.51	1.77633	450.506	2.61793
	450.013	3.43845	450.013	0.09646	450.013	1.77673	450.01	2.61958
	449.516	3.44256	449.516	0.09616	449.516	1.77741	449.513	2.62186
	449.018	3.43642	449.018	0.09511	449.018	1.77495	449.016	2.62193
	448.483	3.43442	448.483	0.0954	448.483	1.77376	448.519	2.62595
	447.986	3.44395	447.986	0.09475	447.986	1.77351	447.983	2.62282
	447.488	3.43801	447.488	0.09675	447.488	1.77285	447.486	2.62592
	446.991	3.44132	446.991	0.09529	446.991	1.77263	446.989	2.62955
	446.494	3.43812	446.494	0.0949	446.494	1.7712	446.492	2.62865
	445.996	3.4397	445.996	0.09348	445.996	1.7683	445.995	2.63421
	445.499	3.43684	445.499	0.09366	445.499	1.76752	445.497	2.63207
	445.001	3.43574	445.001	0.09443	445.001	1.77137	445	2.63272
	444.504	3.43581	444.504	0.09427	444.504	1.76676	444.503	2.63535
	444.006	3.44275	444.006	0.09374	444.006	1.76721	444.005	2.63423
	443.509	3.43958	443.509	0.09411	443.509	1.7698	443.508	2.6375
	443.011	3.43701	443.011	0.09395	443.011	1.76535	443.01	2.64243
	442.513	3.44248	442.513	0.09457	442.513	1.76303	442.513	2.643
	442.015	3.44815	442.015	0.09483	442.015	1.77101	442.015	2.64185
	441.517	3.4454	441.517	0.09503	441.517	1.76799	441.518	2.64704
	440.981	3.44784	440.981	0.09403	440.981	1.76356	440.982	2.64538
	440.483	3.44646	440.483	0.09417	440.483	1.76198	440.484	2.64857
	439.985	3.44764	439.985	0.09275	439.985	1.76426	439.986	2.64886
	439.487	3.44879	439.487	0.09414	439.487	1.76302	439.488	2.65073
	438.989	3.44607	438.989	0.09466	438.989	1.76313	438.99	2.65208
	438.491	3.44949	438.491	0.09435	438.491	1.76347	438.493	2.65559
	437.993	3.44502	437.993	0.09524	437.993	1.76498	437.995	2.65756
	437.495	3.44137	437.495	0.09381	437.495	1.76173	437.497	2.65865
	436.997	3.44549	436.997	0.09386	436.997	1.76485	436.998	2.66324
	436.498	3.44162	436.498	0.09431	436.498	1.76145	436.5	2.66301
	436	3.44887	436	0.09346	436	1.76287	436.002	2.6639
	435.502	3.45047	435.502	0.09404	435.502	1.76322	435.504	2.66923
	435.003	3.44368	435.003	0.09372	435.003	1.76206	435.006	2.67003
	434.505	3.44781	434.505	0.09255	434.505	1.76585	434.508	2.67131
	434.006	3.44742	434.006	0.09341	434.006	1.76388	434.009	2.67508
	433.508	3.44857	433.508	0.0931	433.508	1.76317	433.511	2.67453
	433.009	3.45236	433.009	0.09358	433.009	1.76303	433.013	2.67862
	432.51	3.45021	432.51	0.09247	432.51	1.76652	432.514	2.67798
	432.012	3.44768	432.012	0.09369	432.012	1.76545	432.016	2.68289
	431.513	3.44832	431.513	0.0934	431.513	1.76535	431.517	2.68519
	431.014	3.45624	431.014	0.09291	431.014	1.76444	431.018	2.68576
	430.515	3.45686	430.515	0.0922	430.515	1.76717	430.482	2.68926
	430.017	3.44178	430.017	0.09421	430.017	1.76838	429.983	2.68977
	429.518	3.45528	429.518	0.09292	429.518	1.7694	429.484	2.69439
	429.019	3.45015	429.019	0.09151	429.019	1.7684	428.985	2.69238
	428.481	3.45334	428.481	0.09146	428.481	1.76515	428.487	2.69977
	427.982	3.45525	427.982	0.09224	427.982	1.76756	427.988	2.69897
	427.483	3.458	427.483	0.09235	427.483	1.77104	427.489	2.7021
	426.984	3.45702	426.984	0.09264	426.984	1.76995	426.99	2.70564
	426.485	3.455	426.485	0.09224	426.485	1.76659	426.491	2.70665
	425.986	3.45753	425.986	0.09306	425.986	1.77221	425.992	2.71279
	425.487	3.46194	425.487	0.09258	425.487	1.77297	425.493	2.71353
	424.987	3.45774	424.987	0.09246	424.987	1.7732	424.994	2.71294
	424.488	3.46395	424.488	0.09335	424.488	1.77438	424.495	2.71676
	423.988	3.45879	423.988	0.0925	423.988	1.77342	423.995	2.71882
	423.489	3.46249	423.489	0.09124	423.489	1.77632	423.496	2.71956
	422.99	3.46187	422.99	0.09268	422.99	1.77608	422.997	2.72208
	422.49	3.46979	422.49	0.09009	422.49	1.77712	422.498	2.72587
	421.991	3.46051	421.991	0.09202	421.991	1.77736	421.998	2.72927
	421.491	3.46687	421.491	0.09201	421.491	1.78039	421.499	2.73259
	420.991	3.47462	420.991	0.09114	420.991	1.77991	420.999	2.73382
	420.492	3.47518	420.492	0.0922	420.492	1.78214	420.5	2.73401
	419.992	3.46594	419.992	0.09283	419.992	1.7809	420	2.73602
	419.492	3.47176	419.492	0.09105	419.492	1.7834	419.501	2.74112
	418.992	3.47513	418.992	0.09251	418.992	1.78684	419.001	2.74145
	418.492	3.4831	418.492	0.09147	418.492	1.78218	418.501	2.7457
	417.992	3.48294	417.992	0.09269	417.992	1.78231	418.002	2.74573
	417.493	3.47338	417.493	0.09362	417.493	1.78776	417.502	2.7508
	416.993	3.48032	416.993	0.09388	416.993	1.7875	417.002	2.75416
	416.493	3.47302	416.493	0.09319	416.493	1.78546	416.502	2.75669
	415.992	3.47973	415.992	0.0932	415.992	1.78803	416.003	2.75566
	415.492	3.48187	415.492	0.09274	415.492	1.78695	415.503	2.7609
	414.992	3.48436	414.992	0.09323	414.992	1.79256	415.003	2.7642
	414.492	3.48105	414.492	0.09388	414.492	1.796	414.503	2.76732
	413.992	3.49363	413.992	0.09298	413.992	1.79355	414.003	2.76943
	413.492	3.48852	413.492	0.09309	413.492	1.79099	413.502	2.77342
	412.991	3.47853	412.991	0.09402	412.991	1.79552	413.002	2.77614
	412.491	3.49147	412.491	0.09385	412.491	1.79939	412.502	2.77865
	411.99	3.48562	411.99	0.0942	411.99	1.7996	412.002	2.78194
	411.49	3.4946	411.49	0.09294	411.49	1.80031	411.502	2.78801
	410.989	3.4937	410.989	0.09332	410.989	1.80244	411.001	2.78923
	410.489	3.49129	410.489	0.09283	410.489	1.80606	410.501	2.79157
	409.988	3.49347	409.988	0.09301	409.988	1.80741	410.001	2.79365
	409.488	3.49116	409.488	0.09247	409.488	1.80447	409.5	2.79839
	408.987	3.49862	408.987	0.09301	408.987	1.8062	409	2.80575
	408.486	3.5045	408.486	0.09422	408.486	1.81548	408.499	2.80719
	407.986	3.49036	407.986	0.09349	407.986	1.81233	407.999	2.80867
	407.485	3.49915	407.485	0.09266	407.485	1.81506	407.498	2.81252
	406.984	3.50319	406.984	0.09272	406.984	1.81696	406.998	2.81745
	406.483	3.50102	406.483	0.09111	406.483	1.81383	406.497	2.82162
	405.982	3.50056	405.982	0.09172	405.982	1.81354	405.996	2.82468
	405.481	3.50132	405.481	0.09126	405.481	1.82259	405.495	2.82698
	405.019	3.49789	405.019	0.09108	405.019	1.82358	404.995	2.82853
	404.518	3.50426	404.518	0.09184	404.518	1.8206	404.494	2.83133
	404.017	3.50746	404.017	0.09222	404.017	1.82678	403.993	2.83519
	403.516	3.51133	403.516	0.09203	403.516	1.82733	403.492	2.83962
	403.014	3.51558	403.014	0.09312	403.014	1.82914	402.991	2.84042
	402.513	3.51189	402.513	0.09145	402.513	1.83063	402.49	2.8461
	402.012	3.52151	402.012	0.09392	402.012	1.83685	401.989	2.84975
	401.511	3.51837	401.511	0.09403	401.511	1.83664	401.488	2.85425
	401.009	3.52585	401.009	0.0937	401.009	1.83671	400.987	2.85769
	400.508	3.50829	400.508	0.09397	400.508	1.84261	400.486	2.85861
	400.007	3.52414	400.007	0.09292	400.007	1.83714	399.984	2.86676
	399.505	3.52515	399.505	0.09238	399.505	1.84465	399.483	2.86788
	399.004	3.52866	399.004	0.09408	399.004	1.84952	398.982	2.87318
	398.502	3.52062	398.502	0.09283	398.502	1.84989	398.519	2.87366
	398.001	3.52914	398.001	0.09458	398.001	1.84704	398.018	2.87815
	397.499	3.52842	397.499	0.09435	397.499	1.85172	397.516	2.88342
	396.998	3.53257	396.998	0.0944	396.998	1.84871	397.015	2.88785
	396.496	3.52286	396.496	0.09473	396.496	1.85817	396.513	2.89167
	395.994	3.53355	395.994	0.09366	395.994	1.85872	396.012	2.89119
	395.492	3.52506	395.492	0.08964	395.492	1.85576	395.51	2.89696
	394.99	3.53133	394.99	0.09028	394.99	1.86071	395.009	2.89744
	394.489	3.53657	394.489	0.08829	394.489	1.86192	394.507	2.90077
	393.987	3.54449	393.987	0.09136	393.987	1.86007	394.005	2.90428
	393.485	3.53575	393.485	0.09007	393.485	1.86923	393.504	2.91007
	392.983	3.53405	392.983	0.0887	392.983	1.86861	393.002	2.91529
	392.481	3.53157	392.481	0.0879	392.481	1.8678	392.5	2.92216
	392.017	3.54074	392.017	0.08814	392.017	1.87697	391.998	2.92224
	391.515	3.54365	391.515	0.0876	391.515	1.88057	391.496	2.92501
	391.013	3.56024	391.013	0.09	391.013	1.87627	390.994	2.92983
	390.511	3.54882	390.511	0.09116	390.511	1.88443	390.492	2.93287
	390.009	3.54858	390.009	0.09065	390.009	1.88544	389.99	2.938
	389.507	3.55036	389.507	0.09026	389.507	1.88515	389.488	2.94295
	389.004	3.55047	389.004	0.09071	389.004	1.88871	388.986	2.94731
	388.502	3.54631	388.502	0.09092	388.502	1.88776	388.484	2.95219
	388	3.55114	388	0.09112	388	1.89075	387.982	2.95285
	387.497	3.5589	387.497	0.08954	387.497	1.89551	387.518	2.95432
	386.995	3.55284	386.995	0.09063	386.995	1.89741	387.016	2.96131
	386.492	3.5646	386.492	0.0917	386.492	1.89807	386.514	2.96382
	385.99	3.55476	385.99	0.09298	385.99	1.90398	386.011	2.96758
	385.487	3.56791	385.487	0.09073	385.487	1.8981	385.509	2.97123
	384.985	3.56411	384.985	0.09172	384.985	1.90893	385.007	2.98002
	384.482	3.56978	384.482	0.09164	384.482	1.9085	384.504	2.98117
	384.018	3.56929	384.018	0.09142	384.018	1.9099	384.002	2.98369
	383.515	3.5786	383.515	0.09015	383.515	1.91261	383.499	2.98792
	383.013	3.56302	383.013	0.09256	383.013	1.91731	382.997	2.99353
	382.51	3.58669	382.51	0.09221	382.51	1.92027	382.494	3.00297
	382.007	3.5809	382.007	0.09393	382.007	1.9283	381.991	3.00006
	381.504	3.57808	381.504	0.09388	381.504	1.92039	381.489	3.00615
	381.001	3.58739	381.001	0.09234	381.001	1.92482	380.986	3.00995
	380.498	3.57708	380.498	0.09327	380.498	1.93105	380.483	3.0145
	379.995	3.58079	379.995	0.09229	379.995	1.9343	380.019	3.02008
	379.492	3.57956	379.492	0.09138	379.492	1.93483	379.516	3.02979
	378.989	3.57971	378.989	0.09057	378.989	1.94177	379.013	3.03245
	378.486	3.56923	378.486	0.0886	378.486	1.94354	378.511	3.03644
	377.983	3.59169	377.983	0.08829	377.983	1.94459	378.008	3.03743
	377.519	3.58838	377.519	0.08564	377.519	1.94633	377.505	3.03836
	377.015	3.59246	377.015	0.08607	377.015	1.9493	377.002	3.0426
	376.512	3.59274	376.512	0.09009	376.512	1.95555	376.499	3.04989
	376.009	3.59345	376.009	0.09115	376.009	1.96137	375.995	3.05247
	375.505	3.59638	375.505	0.09184	375.505	1.96029	375.492	3.05271
	375.002	3.59713	375.002	0.0908	375.002	1.9611	374.989	3.06082
	374.499	3.6097	374.499	0.09176	374.499	1.95577	374.486	3.06485
	373.995	3.60134	373.995	0.09249	373.995	1.96795	373.983	3.06892
	373.492	3.58531	373.492	0.09382	373.492	1.97478	373.518	3.07413
	372.988	3.61007	372.988	0.09487	372.988	1.9627	373.015	3.07834
	372.485	3.59744	372.485	0.09312	372.485	1.97498	372.511	3.07857
	371.981	3.59745	371.981	0.09434	371.981	1.96836	372.008	3.08401
	371.516	3.6179	371.516	0.09399	371.516	1.98287	371.505	3.09354
	371.013	3.61692	371.013	0.09303	371.013	1.97561	371.001	3.09699
	370.509	3.6033	370.509	0.09287	370.509	1.97882	370.498	3.10039
	370.005	3.6251	370.005	0.0938	370.005	1.98852	369.994	3.10622
	369.501	3.6152	369.501	0.09398	369.501	1.98567	369.49	3.11189
	368.997	3.61536	368.997	0.09297	368.997	1.99678	368.987	3.11589
	368.494	3.62316	368.494	0.09461	368.494	2.00137	368.483	3.1212
	367.99	3.60325	367.99	0.09438	367.99	1.99554	368.018	3.12466
	367.486	3.61636	367.486	0.09225	367.486	2.00184	367.514	3.1303
	366.982	3.63447	366.982	0.09062	366.982	1.99559	367.011	3.13053
	366.517	3.61828	366.517	0.09071	366.517	2.00518	366.507	3.13756
	366.013	3.62537	366.013	0.09242	366.013	2.0038	366.003	3.14425
	365.509	3.63045	365.509	0.09142	365.509	2.01006	365.499	3.14904
	365.004	3.61757	365.004	0.09185	365.004	2.00816	364.995	3.15869
	364.5	3.6346	364.5	0.0891	364.5	2.02079	364.491	3.15881
	363.996	3.63769	363.996	0.08972	363.996	2.02358	363.987	3.16589
	363.492	3.62852	363.492	0.08643	363.492	2.02429	363.483	3.17014
	362.988	3.63064	362.988	0.08625	362.988	2.0316	363.018	3.17808
	362.483	3.6234	362.483	0.08552	362.483	2.03328	362.514	3.17891
	362.018	3.62907	362.018	0.08305	362.018	2.03647	362.01	3.18039
	361.513	3.64485	361.513	0.07964	361.513	2.04571	361.505	3.18936
	361.009	3.64268	361.009	0.08268	361.009	2.03915	361.001	3.19548
	360.505	3.63607	360.505	0.08546	360.505	2.04431	360.497	3.19809
	360	3.6442	360	0.08475	360	2.04277	359.993	3.20713
	359.496	3.65633	359.496	0.08491	359.496	2.04475	359.488	3.21039
	358.991	3.63988	358.991	0.08728	358.991	2.05837	358.984	3.21625
	358.486	3.63671	358.486	0.0851	358.486	2.05689	358.518	3.22267
	357.982	3.64446	357.982	0.08599	357.982	2.05115	358.014	3.22567
	357.516	3.65263	357.516	0.08243	357.516	2.05868	357.51	3.23493
	357.011	3.65492	357.011	0.08276	357.011	2.06588	357.005	3.23993
	356.506	3.65578	356.506	0.08668	356.506	2.06509	356.5	3.2478
	356.002	3.65476	356.002	0.08905	356.002	2.0636	355.996	3.24809
	355.497	3.66596	355.497	0.08769	355.497	2.06564	355.491	3.25439
	354.992	3.65333	354.992	0.08615	354.992	2.07036	354.987	3.26073
	354.487	3.65725	354.487	0.08755	354.487	2.06906	354.482	3.27045
	353.982	3.66041	353.982	0.08967	353.982	2.08357	354.016	3.27191
	353.516	3.66792	353.516	0.08811	353.516	2.08164	353.511	3.27612
	353.011	3.66983	353.011	0.08922	353.011	2.08818	353.006	3.28246
	352.506	3.66293	352.506	0.09191	352.506	2.08318	352.502	3.29119
	352.001	3.66597	352.001	0.09192	352.001	2.10361	351.997	3.2982
	351.496	3.67236	351.496	0.09083	351.496	2.10031	351.492	3.30066
	350.991	3.67708	350.991	0.09255	350.991	2.0878	350.987	3.30449
	350.486	3.66867	350.486	0.09328	350.486	2.09909	350.482	3.31647
	350.019	3.69005	350.019	0.09028	350.019	2.09908	350.016	3.32002
	349.514	3.67076	349.514	0.09254	349.514	2.10802	349.511	3.32944
	349.009	3.68861	349.009	0.09292	349.009	2.12308	349.006	3.33005
	348.504	3.68217	348.504	0.09295	348.504	2.1018	348.501	3.33809
	347.998	3.68422	347.998	0.09279	347.998	2.10831	347.995	3.34756
	347.493	3.69359	347.493	0.09369	347.493	2.11893	347.49	3.35279
	346.987	3.70138	346.987	0.09078	346.987	2.11745	346.985	3.3599
	346.482	3.68135	346.482	0.09224	346.482	2.12001	346.519	3.36573
	346.015	3.67742	346.015	0.08836	346.015	2.11763	346.013	3.36969
	345.51	3.69019	345.51	0.08682	345.51	2.12182	345.508	3.3768
	345.004	3.6894	345.004	0.0871	345.004	2.11524	345.003	3.38666
	344.499	3.69579	344.499	0.08853	344.499	2.12269	344.497	3.39269
	343.993	3.70682	343.993	0.08901	343.993	2.13348	343.992	3.39754
	343.487	3.6801	343.487	0.08826	343.487	2.12518	343.486	3.40463
	342.982	3.70299	342.982	0.09222	342.982	2.13593	342.981	3.41119
	342.515	3.70451	342.515	0.09201	342.515	2.13692	342.514	3.41955
	342.009	3.68943	342.009	0.09216	342.009	2.13754	342.009	3.43071
	341.503	3.71059	341.503	0.09333	341.503	2.14883	341.503	3.43225
	340.998	3.69504	340.998	0.0931	340.998	2.15716	340.997	3.43909
	340.492	3.71207	340.492	0.0937	340.492	2.15086	340.492	3.44983
	339.986	3.72306	339.986	0.0932	339.986	2.15295	339.986	3.45857
	339.519	3.70779	339.519	0.09131	339.519	2.16632	339.519	3.46809
	339.013	3.71173	339.013	0.09107	339.013	2.15073	339.013	3.47422
	338.507	3.71922	338.507	0.09198	338.507	2.16276	338.508	3.4799
	338.001	3.71194	338.001	0.09253	338.001	2.16674	338.002	3.48656
	337.495	3.722	337.495	0.09112	337.495	2.15292	337.496	3.49279
	336.989	3.726	336.989	0.09192	336.989	2.16558	336.99	3.50306
	336.483	3.7209	336.483	0.09276	336.483	2.17288	336.484	3.51517
	336.015	3.72273	336.015	0.09222	336.015	2.17798	336.017	3.52325
	335.509	3.73576	335.509	0.08916	335.509	2.18646	335.511	3.52753
	335.003	3.74689	335.003	0.08987	335.003	2.18513	335.005	3.53846
	334.497	3.7548	334.497	0.08871	334.497	2.18199	334.499	3.54794
	333.99	3.74725	333.99	0.09059	333.99	2.17459	333.993	3.55702
	333.484	3.73998	333.484	0.0885	333.484	2.18694	333.487	3.56406
	333.017	3.75287	333.017	0.08895	333.017	2.19095	333.019	3.57254
	332.51	3.74298	332.51	0.088	332.51	2.19964	332.513	3.58096
	332.004	3.74382	332.004	0.09052	332.004	2.19601	332.007	3.59047
	331.497	3.74847	331.497	0.08989	331.497	2.20317	331.501	3.59986
	330.991	3.7559	330.991	0.09107	330.991	2.19814	330.994	3.60814
	330.484	3.75597	330.484	0.09128	330.484	2.20927	330.488	3.62062
	330.017	3.76122	330.017	0.09077	330.017	2.21635	329.981	3.62693
	329.51	3.75226	329.51	0.09158	329.51	2.21177	329.514	3.63967
	329.003	3.76747	329.003	0.08944	329.003	2.24289	329.008	3.64586
	328.497	3.77562	328.497	0.08994	328.497	2.22806	328.501	3.6549
	327.99	3.78553	327.99	0.08926	327.99	2.22248	327.995	3.66361
	327.483	3.77285	327.483	0.09137	327.483	2.22661	327.488	3.67774
	327.015	3.77748	327.015	0.08838	327.015	2.25259	326.981	3.68659
	326.509	3.77802	326.509	0.08698	326.509	2.23626	326.514	3.6963
	326.002	3.77194	326.002	0.08702	326.002	2.24819	326.007	3.69873
	325.495	3.77067	325.495	0.08583	325.495	2.25406	325.5	3.71433
	324.988	3.76988	324.988	0.08476	324.988	2.26036	324.994	3.72989
	324.481	3.7869	324.481	0.08384	324.481	2.26149	324.487	3.74165
	324.013	3.79112	324.013	0.08334	324.013	2.26915	324.019	3.74299
	323.506	3.80127	323.506	0.08336	323.506	2.26972	323.512	3.74589
	322.999	3.81097	322.999	0.08526	322.999	2.29943	323.006	3.7627
	322.492	3.80852	322.492	0.08739	322.492	2.29586	322.499	3.77551
	321.985	3.79806	321.985	0.08939	321.985	2.31466	321.992	3.78809
	321.517	3.80263	321.517	0.08938	321.517	2.29368	321.485	3.80106
	321.01	3.8117	321.01	0.08764	321.01	2.30196	321.017	3.81241
	320.502	3.81088	320.502	0.08886	320.502	2.32151	320.51	3.82635
	319.995	3.81443	319.995	0.08742	319.995	2.31665	320.003	3.8411
	319.488	3.80271	319.488	0.08678	319.488	2.31804	319.496	3.84626
	318.981	3.82017	318.981	0.08451	318.981	2.32078	318.989	3.84562
	318.512	3.83072	318.512	0.0867	318.512	2.34076	318.482	3.86462
	318.005	3.83464	318.005	0.08741	318.005	2.33012	318.013	3.87605
	317.498	3.83857	317.498	0.0898	317.498	2.34774	317.506	3.88525
	316.99	3.83522	316.99	0.08875	316.99	2.33563	316.999	3.90025
	316.483	3.82834	316.483	0.08936	316.483	2.34859	316.492	3.90924
	316.014	3.83911	316.014	0.08751	316.014	2.35324	315.984	3.92873
	315.507	3.82797	315.507	0.08599	315.507	2.34894	315.516	3.93879
	314.999	3.84315	314.999	0.08488	314.999	2.3761	315.009	3.94437
	314.492	3.85692	314.492	0.08299	314.492	2.39834	314.501	3.94017
	313.984	3.85883	313.984	0.0846	313.984	2.38919	313.994	3.957
	313.516	3.85054	313.516	0.08668	313.516	2.38889	313.487	3.97314
	313.008	3.85121	313.008	0.08922	313.008	2.38638	313.018	3.98671
	312.5	3.86208	312.5	0.09004	312.5	2.40123	312.511	4.00406
	311.992	3.85411	311.992	0.09094	311.992	2.41212	312.003	4.01001
	311.485	3.87543	311.485	0.09039	311.485	2.42953	311.495	4.01696
	311.016	3.87343	311.016	0.08987	311.016	2.43933	310.988	4.02935
	310.508	3.87753	310.508	0.08782	310.508	2.43779	310.519	4.04047
	310	3.8811	310	0.08862	310	2.44715	310.012	4.05127
	309.492	3.89437	309.492	0.08653	309.492	2.44915	309.504	4.06829
	308.985	3.87949	308.985	0.08579	308.985	2.4678	308.996	4.07797
	308.516	3.91144	308.516	0.08489	308.516	2.45732	308.488	4.0831
	308.008	3.88891	308.008	0.08499	308.008	2.46306	307.981	4.09363
	307.5	3.89577	307.5	0.08457	307.5	2.46565	307.512	4.10769
	306.992	3.90255	306.992	0.0856	306.992	2.47973	307.004	4.12341
	306.484	3.90184	306.484	0.08917	306.484	2.48937	306.496	4.13606
	306.014	3.89987	306.014	0.08832	306.014	2.48004	305.988	4.14082
	305.506	3.91862	305.506	0.08857	305.506	2.48967	305.519	4.15385
	304.998	3.9231	304.998	0.08806	304.998	2.51246	305.011	4.17211
	304.49	3.9397	304.49	0.08742	304.49	2.52735	304.503	4.18737
	303.982	3.94936	303.982	0.09011	303.982	2.52678	303.995	4.19718
	303.513	3.95093	303.513	0.0873	303.513	2.56015	303.487	4.21105
	303.004	3.94293	303.004	0.08579	303.004	2.56609	303.018	4.22593
	302.496	3.95102	302.496	0.08713	302.496	2.54482	302.51	4.24457
	301.988	3.93498	301.988	0.08431	301.988	2.56073	302.002	4.24641
	301.518	3.97001	301.518	0.08479	301.518	2.57197	301.494	4.25729
	301.01	3.96189	301.01	0.08645	301.01	2.60026	300.985	4.27126
	300.502	3.95998	300.502	0.08606	300.502	2.5982	300.516	4.28755
	299.993	3.96302	299.993	0.08503	299.993	2.60229	300.008	4.30028
	299.485	3.95252	299.485	0.08576	299.485	2.6067	299.5	4.31534
	299.015	3.97097	299.015	0.08476	299.015	2.61393	298.991	4.3268
	298.507	3.96885	298.507	0.0862	298.507	2.63111	298.483	4.34271
	297.998	3.97769	297.998	0.08463	297.998	2.64593	298.014	4.35799
	297.489	3.9828	297.489	0.08516	297.489	2.6612	297.505	4.36842
	296.981	3.99716	296.981	0.08152	296.981	2.6643	296.997	4.37006
	296.511	4.00428	296.511	0.08145	296.511	2.67687	296.488	4.37387
	296.002	4.00262	296.002	0.08024	296.002	2.67992	296.019	4.39252
	295.494	4.01788	295.494	0.08028	295.494	2.67705	295.51	4.41347
	294.985	4.01996	294.985	0.08205	294.985	2.67717	295.002	4.42844
	294.515	4.02998	294.515	0.08325	294.515	2.69171	294.493	4.43078
	294.006	4.03328	294.006	0.08092	294.006	2.71578	293.985	4.44091
	293.498	4.03869	293.498	0.08266	293.498	2.74107	293.515	4.44802
	292.989	4.05934	292.989	0.08438	292.989	2.74624	293.006	4.46645
	292.519	4.04984	292.519	0.0862	292.519	2.72722	292.498	4.48733
	292.01	4.04998	292.01	0.08688	292.01	2.81711
	291.501	4.05045	291.501	0.08814	291.501	2.84952
	290.992	4.07115	290.992	0.08535	290.992	2.82682
	290.483	4.08153	290.483	0.08688	290.483	2.71072
	290.013	4.08937	290.013	0.08447	290.013	2.73352
	289.504	4.08998	289.504	0.0873	289.504	2.78395
	288.995	4.10808	288.995	0.09075	288.995	2.84633
	288.486	4.11053	288.486	0.08835	288.486	10.0689
	288.016	4.09105	288.016	0.08915	288.016	2.83733
	287.507	4.1189	287.507	0.09018	287.507	3.38528
	286.997	4.12775	286.997	0.08948	286.997	2.10072
	286.488	4.12734	286.488	0.08875	286.488	2.17296
	286.018	4.15046	286.018	0.09049	286.018	10.0689
	285.509	4.13862	285.509	0.08944	285.509	2.23544
	284.999	4.14466	284.999	0.0877	284.999	1.61667
	284.49	4.1731	284.49	0.08779	284.49	10.0689
	283.981	4.16702	283.981	0.08993	283.981	10.0689
	283.51	4.13618	283.51	0.09026	283.51	10.0689
	283.001	4.15726	283.001	0.09129	283.001	2.22777
	282.491	4.19551	282.491	0.08897	282.491	1.51162
	281.982	4.19704	281.982	0.08377	281.982	10.0689
	281.511	4.21105	281.511	0.08466	281.511	10.0689
	281.002	4.20939	281.002	0.08592	281.002	10.0689
	280.492	4.22318	280.492	0.08699	280.492	1.82504
	279.983	4.20349	279.983	0.08942	279.983	10.0689
	279.512	4.22567	279.512	0.08974	279.512	1.90806
	279.002	4.22712	279.002	0.09019	279.002	10.0689
	278.493	4.23371	278.493	0.09062	278.493	10.0689
	277.983	4.23836	277.983	0.09329	277.983	10.0689
	277.512	4.28558	277.512	0.08932	277.512	10.0689
	277.003	4.29509	277.003	0.09037	277.003	10.0689
	276.493	4.28952	276.493	0.09171	276.493	1.97992
	275.983	4.32549	275.983	0.09337	275.983	1.22561
	275.512	4.38499	275.512	0.09163	275.512	10.0689
	275.002	4.40644	275.002	0.09389	275.002	10.0689
	274.492	4.46141	274.492	0.09575	274.492	1.19541
	273.982	4.48553	273.982	0.09745	273.982	1.74086
	273.512	4.51044	273.512	0.09826	273.512	1.92668
	273.002	4.53622	273.002	0.09797	273.002	2.18582
	272.492	4.67795	272.492	0.09847	272.492	10.0689
	271.982	4.76686	271.982	0.0956	271.982	10.0689
	271.511	4.81204	271.511	0.09637	271.511	2.11904
	271.001	4.89361	271.001	0.08669	271.001	2.22933
	270.49	4.96416	270.49	0.09128	270.49	2.43391
	270.019	5.02235	270.019	0.09875	270.019	10.0689
	269.509	5.18175	269.509	0.10151	269.509	2.4188
	268.999	5.04277	268.999	0.10066	268.999	10.0689
	268.489	5.2367	268.489	0.1007	268.489	10.0689
	268.018	5.06799	268.018	0.1028	268.018	2.03847
	267.507	4.97053	267.507	0.10042	267.507	10.0689
	266.997	5.03325	266.997	0.101	266.997	2.69662
	266.487	5.19485	266.487	0.09596	266.487	2.62319
	266.016	4.99598	266.016	0.09501	266.016	10.0689
	265.505	5.18982	265.505	0.09892	265.505	10.0689
	264.995	5.19235	264.995	0.1004	264.995	10.0689
	264.484	5.2359	264.484	0.10072	264.484	10.0689
	264.013	5.09054	264.013	0.10339	264.013	3.47042
	263.502	5.15578	263.502	0.10305	263.502	2.91591
	262.992	5.36901	262.992	0.10348	262.992	10.0689
	262.481	5.0944	262.481	0.10317	262.481	3.07521
	262.01	5.07544	262.01	0.10389	262.01	2.59888
	261.499	5.02633	261.499	0.10586	261.499	2.64347
	260.989	5.06109	260.989	0.10958	260.989	2.82527
	260.517	5.04673	260.517	0.11048	260.517	2.85246
	260.007	5.0605	260.007	0.10647	260.007	2.80538
	259.496	5.16453	259.496	0.09619	259.496	3.06293
	258.985	5.02016	258.985	0.0924	258.985	2.86691
	258.514	5.12916	258.514	0.09175	258.514	2.85641
	258.003	5.10992	258.003	0.09776	258.003	3.71458
	257.492	5.23263	257.492	0.09917	257.492	10.0689
	256.981	5.1636	256.981	0.0963	256.981	3.89887
	256.509	5.43202	256.509	0.09724	256.509	3.48629
	255.999	5.1962	255.999	0.09843	255.999	3.35413
	255.488	5.42619	255.488	0.09971	255.488	2.97474
	255.016	5.74975	255.016	0.1008	255.016	10.0689
	254.505	6.18439	254.505	0.10049	254.505	3.27866
	253.994	5.29076	253.994	0.10065	253.994	4.21278
	253.483	5.2792	253.483	0.10482	253.483	3.97028
	253.011	5.01388	253.011	0.10621	253.011	3.22611
	252.5	5.02051	252.5	0.10592	252.5	3.10567
	251.989	5.18268	251.989	0.09904	251.989	3.15893
	251.517	5.07807	251.517	0.09447	251.517	3.30091
	251.006	5.09805	251.006	0.09468	251.006	3.40003
	250.495	5.42332	250.495	0.09969	250.495	3.44406
	249.983	5.11888	249.983	0.10246	249.983	3.05419
	249.512	5.15071	249.512	0.10552	249.512	3.15664
	249	5.12279	249	0.10724	249	3.16085
	248.489	5.27134	248.489	0.1053	248.489	3.25847
	248.017	5.16562	248.017	0.10605	248.017	3.66753
	247.506	5.13833	247.506	0.10671	247.506	3.42888
	246.994	5.23302	246.994	0.10089	246.994	3.40651
	246.483	5.28591	246.483	0.09021	246.483	3.36947
	246.011	5.02568	246.011	0.08723	246.011	3.14964
	245.499	5.16163	245.499	0.0924	245.499	3.38048
	244.988	5.2244	244.988	0.09544	244.988	3.5749
	244.516	5.3062	244.516	0.0957	244.516	10.0689
	244.004	5.22157	244.004	0.1011	244.004	3.2304
	243.493	5.22005	243.493	0.10543	243.493	3.21315
	242.981	5.1306	242.981	0.10329	242.981	3.22179
	242.509	5.18048	242.509	0.09806	242.509	3.03446
	241.997	5.18356	241.997	0.09313	241.997	3.02637
	241.486	5.28091	241.486	0.08685	241.486	2.96846
	241.013	5.10202	241.013	0.0871	241.013	2.99563
	240.502	5.26115	240.502	0.08784	240.502	10.0689
	239.99	5.13947	239.99	0.08789	239.99	2.9896
	239.518	5.25235	239.518	0.08984	239.518	10.0689
	239.006	5.64574	239.006	0.09257	239.006	2.20459
	238.494	5.20047	238.494	0.09104	238.494	3.06457
	237.982	5.53099	237.982	0.09094	237.982	10.0689
	237.51	5.35199	237.51	0.09045	237.51	10.0689
	236.998	5.53524	236.998	0.09272	236.998	10.0689
	236.486	5.65734	236.486	0.09277	236.486	10.0689
	236.013	5.13962	236.013	0.08944	236.013	1.48911
	235.502	5.13887	235.502	0.08978	235.502	1.68802
	234.99	5.39464	234.99	0.09219	234.99	1.20783
	234.517	5.43675	234.517	0.09144	234.517	1.07531
	234.005	5.3833	234.005	0.08839	234.005	0.99619
	233.493	5.24598	233.493	0.08386	233.493	0.23951
	232.981	5.43331	232.981	0.08438	232.981	10.0689
	232.508	5.43154	232.508	0.08849	232.508	0.38053
	231.996	5.24522	231.996	0.09183	231.996	10.0689
	231.484	5.65025	231.484	0.0904	231.484	10.0689
	231.011	5.68025	231.011	0.08768	231.011	10.0689
	230.499	11.5148	230.499	0.08375	230.499	10.0689
	229.987	5.61771	229.987	0.08971	229.987	0.95106
	229.514	11.5148	229.514	0.09168	229.514	-0.18511
	229.002	5.89659	229.002	0.08616	229.002	10.0689
	228.49	5.67204	228.49	0.07582	228.49	1.22328
	228.017	5.69159	228.017	0.11356	228.017	1.01921
	227.505	5.50233	227.505	0.11209	227.505	0.66545
	226.992	5.65221	226.992	0.11515	226.992	0.67681
	226.519	5.93336	226.519	0.11868	226.519	0.39502
	226.007	5.37383	226.007	0.11786	226.007	0.39931
	225.495	5.39494	225.495	0.11648	225.495	0.36464
	224.982	11.5148	224.982	0.11564	224.982	0.59754
	224.509	6.33438	224.509	0.11609	224.509	0.59327
	223.997	5.84691	223.997	0.11541	223.997	0.78116
	223.484	5.81854	223.484	0.11556	223.484	1.64273
	223.011	6.74318	223.011	0.11296	223.011	0.51586
	222.499	6.13651	222.499	0.11268	222.499	0.54072
	221.986	5.71536	221.986	0.1097	221.986	0.29273
	221.513	5.2672	221.513	0.10733	221.513	0.40882
	221	11.5148	221	0.10873	221	10.0689
	220.488	11.5148	220.488	0.1035	220.488	10.0689
	220.015	11.5148	220.015	0.10689	220.015	1.07407
	219.502	11.5148	219.502	0.10631	219.502	0.86606
	218.989	5.21338	218.989	0.10463	218.989	0.78723
	218.516	4.92282	218.516	0.10568	218.516	10.0689
	218.003	5.37906	218.003	0.10365	218.003	0.92277
	217.491	11.5148	217.491	0.09997	217.491	-0.08355
	217.017	5.478	217.017	0.10101	217.017	0.38582
	216.505	11.5148	216.505	0.10138	216.505	1.03533
	215.992	5.21308	215.992	0.10111	215.992	0.04748
	215.518	5.24843	215.518	0.097	215.518	0.50966
	215.005	5.21844	215.005	0.09714	215.005	0.34164
	214.493	5.58334	214.493	0.09589	214.493	0.23566
	214.019	5.52287	214.019	0.09517	214.019	0.40686
	213.506	11.5148	213.506	0.09138	213.506	1.1896
	212.993	5.57763	212.993	0.0895	212.993	0.47099
	212.48	5.31725	212.48	0.09114	212.48	0.35697
	212.007	5.49703	212.007	0.09177	212.007	0.31443
	211.494	5.86488	211.494	0.08659	211.494	0.34373
	210.981	5.66479	210.981	0.08329	210.981	0.75888
	210.507	5.5553	210.507	0.08464	210.507	0.94383
	209.994	11.5148	209.994	0.08336	209.994	0.563
	209.481	6.4833	209.481	0.08494	209.481	0.86998
	209.008	5.54479	209.008	0.07659	209.008	0.05871
	208.494	5.06343	208.494	0.07645	208.494	0.22868
	207.981	11.5148	207.981	0.07715	207.981	0.85436
	207.508	5.13639	207.508	0.07577	207.508	0.23317
	206.994	5.10864	206.994	0.07459	206.994	0.51929
	206.481	5.54626	206.481	0.07216	206.481	1.00387
	206.007	5.7858	206.007	0.06752	206.007	0.21754
	205.494	5.32335	205.494	0.06616	205.494	0.69303
	204.981	5.92081	204.981	0.06604	204.981	0.52581
	204.507	5.53369	204.507	0.06104	204.507	0.47855
	203.994	4.9274	203.994	0.06093	203.994	0.59744
	203.481	6.03413	203.481	0.05552	203.481	0.85753
	203.007	5.00259	203.007	0.05234	203.007	0.39673
	202.493	5.26807	202.493	0.05279	202.493	0.3004
	202.019	11.5148	202.019	0.04868	202.019	0.50641
	201.506	5.58192	201.506	0.04475	201.506	0.72148
	200.993	5.59615	200.993	0.04146	200.993	0.80704
	200.519	6.60083	200.519	0.03555	200.519	10.0689
	200.005	5.10585	200.005	0.03382	200.005	1.17997

## Sheet: Supplementary Figure 2
Figure S2	Size-exclusion chromatography (SEC) traces of the homopolymers, the diblock copolymers, and the triblock copolymers used in the work.														SEC data of all polymers synthesized
	time (min)	SO(8-33)	time (min)	SOS(8-65-8)	time (min)	PS(8)	time (min)	SOS(8-65-8)-recycled		time (min)	PS(69)	time (min)	SOS(69-156-69)	time (min)	SO(69-78)	time (min)	SOS(69-156-69)-recycled		time (min)	IOI(17-53-17)	time (min)	PI(17)	time (min)	IO(17-26)		time (min)	PB(31)	time (min)	BO(31-35)	time (min)	BOB(31-70-31)
	0.00137	6.07344e-05	0.00045	-0.000269447	0.0041	-0.00128	0.00408	0.00378		0.00363	7.00268e-06	0.00365	0.001	0.00045	-1.53022e-05	0.00045	3.7879e-05		0.0009	0.000639677	0.00637	2.11469e-05	0.005	-0.000509707		0.00137	9.05783e-05	0.00137	4.68233e-05	-0.2696	-8.8637e-06
	0.00956	5.28722e-05	0.00864	-0.000136988	0.01229	-0.00132	0.01227	0.00342		0.01182	9.90101e-06	0.01184	0.000955772	0.00864	-1.25973e-05	0.00864	6.87478e-05		0.00909	0.000625282	0.01456	7.2043e-05	0.01319	-0.000384092		0.00956	8.86948e-05	0.00956	3.30266e-05	-0.26141	-2.58262e-05
	0.01775	5.19543e-05	0.01683	-3.96399e-05	0.02048	-0.00139	0.02046	0.00367		0.02001	1.2241e-05	0.02003	0.00106	0.01683	-1.08881e-05	0.01683	6.25132e-05		0.01728	0.000545768	0.02275	0.000118051	0.02138	-0.000278855		0.01775	7.38405e-05	0.01775	2.20284e-05	-0.25322	-4.35015e-05
	0.02594	5.05443e-05	0.02502	-4.03797e-05	0.02867	-0.00146	0.02865	0.00446		0.0282	1.37041e-05	0.02822	0.00131	0.02502	-1.12981e-05	0.02502	2.44785e-05		0.02547	0.000605847	0.03094	0.000143875	0.02957	-0.000232588		0.02594	5.60742e-05	0.02594	2.09371e-05	-0.24503	-6.38307e-05
	0.03413	5.02343e-05	0.03321	-0.000141739	0.03686	-0.00155	0.03684	0.00503		0.03639	1.41372e-05	0.03641	0.00133	0.03321	-1.59775e-05	0.03321	5.51493e-06		0.03366	0.000828939	0.03913	0.000141276	0.03776	-0.000259476		0.03413	4.73292e-05	0.03413	1.26817e-05	-0.23684	-8.71965e-05
	0.04232	5.2535e-05	0.0414	-0.000192093	0.04505	-0.00167	0.04503	0.00505		0.04458	1.40801e-05	0.0446	0.00122	0.0414	-2.04668e-05	0.0414	1.15764e-05		0.04185	0.0008561	0.04732	0.000136598	0.04595	-0.000341246		0.04232	4.17941e-05	0.04232	-1.63566e-05	-0.22865	-0.000108879
	0.05051	5.14434e-05	0.04959	-0.000220933	0.05324	-0.00181	0.05322	0.00464		0.05277	1.41885e-05	0.05279	0.00111	0.04959	-1.86865e-05	0.04959	1.84225e-05		0.05004	0.000771357	0.05551	0.000126916	0.05414	-0.000402488		0.05051	4.29019e-05	0.05051	-5.03179e-05	-0.22046	-0.000127996
	0.0587	4.05163e-05	0.05778	-0.000214698	0.06143	-0.00195	0.06141	0.00422		0.06096	1.40537e-05	0.06098	0.00101	0.05778	-1.49094e-05	0.05778	1.38527e-05		0.05823	0.000696342	0.0637	0.000116941	0.06233	-0.000451024		0.0587	5.66927e-05	0.0587	-7.00718e-05	-0.21227	-0.000143138
	0.06688	3.29233e-05	0.06597	-0.000161961	0.06962	-0.00207	0.0696	0.00405		0.06915	1.35865e-05	0.06917	0.000934383	0.06597	-1.16762e-05	0.06597	-4.35193e-06		0.06642	0.000625231	0.07188	0.000107221	0.07052	-0.000498932		0.06688	7.70792e-05	0.06688	-8.5275e-05	-0.20408	-0.00015448
	0.07507	4.04969e-05	0.07416	-9.7909e-05	0.07781	-0.00214	0.07779	0.0039		0.07734	1.26369e-05	0.07736	0.000860732	0.07416	-9.85789e-06	0.07416	-3.26577e-05		0.07461	0.000575767	0.08007	8.69195e-05	0.07871	-0.000552909		0.07507	9.39533e-05	0.07507	-0.00010052	-0.19589	-0.000160781
	0.08326	4.84785e-05	0.08235	-4.49171e-05	0.086	-0.00217	0.08598	0.00376		0.08553	9.42102e-06	0.08555	0.000792748	0.08235	-9.64675e-06	0.08235	-5.46501e-05		0.0828	0.000557236	0.08826	4.98796e-05	0.0869	-0.000610929		0.08326	0.000102702	0.08326	-0.000120151	-0.1877	-0.000161603
	0.09145	6.52983e-05	0.09054	-5.27852e-06	0.09419	-0.0022	0.09417	0.00359		0.09372	3.63993e-06	0.09374	0.000729366	0.09054	-1.14096e-05	0.09054	-6.71128e-05		0.09099	0.000536409	0.09645	2.91073e-05	0.09509	-0.000649469		0.09145	9.71443e-05	0.09145	-0.000138123	-0.17951	-0.000161322
	0.09964	9.73568e-05	0.09873	-3.28767e-05	0.10238	-0.00224	0.10236	0.00319		0.10191	-2.53821e-07	0.10193	0.000664879	0.09873	-1.62852e-05	0.09873	-7.37966e-05		0.09918	0.000500908	0.10464	6.26799e-05	0.10328	-0.000671465		0.09964	8.45803e-05	0.09964	-0.000147556	-0.17132	-0.00016295
	0.10783	0.000138931	0.10692	-0.000129632	0.11057	-0.00228	0.11055	0.00245		0.1101	-2.51661e-06	0.11012	0.000596948	0.10692	-2.61667e-05	0.10692	-7.3672e-05		0.10737	0.000436708	0.11283	9.32979e-05	0.11147	-0.000688818		0.10783	8.95323e-05	0.10783	-0.000155742	-0.16313	-0.000171253
	0.11602	0.00019372	0.11511	-0.000160445	0.11876	-0.00235	0.11874	0.00175		0.11829	-3.83276e-06	0.11831	0.000531028	0.11511	-3.50403e-05	0.11511	-6.92517e-05		0.11556	0.000350994	0.12102	0.000118461	0.11966	-0.000702661		0.11602	0.000126791	0.11602	-0.000167312	-0.15494	-0.000187531
	0.12421	0.000236275	0.1233	-0.000135004	0.12695	-0.00243	0.12693	0.00104		0.12648	-4.52601e-06	0.1265	0.000475184	0.1233	-3.56546e-05	0.1233	-6.8259e-05		0.12375	0.000251603	0.12921	0.000136539	0.12785	-0.000719487		0.12421	0.000165156	0.12421	-0.000175876	-0.14675	-0.000189504
	0.1324	0.000245903	0.13149	-9.43479e-05	0.13514	-0.00249	0.13512	0.000698141		0.13467	-4.44646e-06	0.13469	0.00041758	0.13149	-3.18677e-05	0.13149	-7.1156e-05		0.13194	0.000171481	0.1374	0.000150984	0.13604	-0.000747401		0.1324	0.000187851	0.1324	-0.000169082	-0.13856	-0.000170042
	0.14059	0.000245952	0.13968	-5.74983e-05	0.14333	-0.00253	0.14331	0.00151		0.14286	-3.21334e-06	0.14288	0.000362475	0.13968	-2.72707e-05	0.13968	-7.8771e-05		0.14013	0.000119533	0.14559	0.000185531	0.14423	-0.000720979		0.14059	0.000190328	0.14059	-0.000149252	-0.13037	-0.000149259
	0.14878	0.000305721	0.14787	-3.38043e-05	0.15152	-0.00248	0.1515	0.00315		0.15105	-1.33675e-06	0.15107	0.000314868	0.14787	-2.71899e-05	0.14787	-0.000103222		0.14832	7.29122e-05	0.15378	0.00024616	0.15242	-0.000546025		0.14878	0.000175755	0.14878	-0.000126906	-0.12218	-0.000126427
	0.15697	0.000431553	0.15606	-2.9605e-05	0.15971	-0.00235	0.15969	0.00465		0.15924	1.58581e-06	0.15926	0.000271385	0.15606	-3.35111e-05	0.15606	-0.000139498		0.15651	2.71189e-05	0.16197	0.000294642	0.16061	-0.000305188		0.15697	0.000167682	0.15697	-0.000102123	-0.11399	-0.000100078
	0.16516	0.000543138	0.16425	-2.99176e-05	0.1679	-0.00223	0.16788	0.00587		0.16743	4.60808e-06	0.16745	0.000235968	0.16425	-4.31327e-05	0.16425	-0.000124785		0.1647	-2.03417e-05	0.17016	0.000310344	0.1688	-0.00010114		0.16516	0.000169373	0.16516	-7.38546e-05	-0.1058	-7.57338e-05
	0.17335	0.000631039	0.17244	-8.8979e-05	0.17609	-0.0022	0.17607	0.00669		0.17562	7.09822e-06	0.17564	0.000215033	0.17244	-4.43062e-05	0.17244	-6.47447e-05		0.17289	-8.76982e-05	0.17835	0.000292661	0.17699	9.51432e-06		0.17335	0.000171566	0.17335	-4.98124e-05	-0.09761	-5.51461e-05
	0.18154	0.000655284	0.18063	-0.000239887	0.18428	-0.00226	0.18426	0.00707		0.18381	8.65809e-06	0.18383	0.000206165	0.18063	-3.76106e-05	0.18063	-2.58903e-05		0.18108	-0.000180635	0.18654	0.000248634	0.18518	-4.93771e-05		0.18154	0.000169155	0.18154	-3.83196e-05	-0.08942	-3.96254e-05
	0.18973	0.000616046	0.18882	-0.000370464	0.19247	-0.00236	0.19245	0.00736		0.192	8.64498e-06	0.19201	0.000198153	0.18882	-2.92316e-05	0.18882	-5.85333e-06		0.18927	-0.000260759	0.19473	0.000204458	0.19337	-0.000178083		0.18973	0.000163339	0.18973	-3.57544e-05	-0.08123	-3.68042e-05
	0.19792	0.000579367	0.197	-0.00046422	0.20065	-0.00251	0.20064	0.00726		0.20019	6.74405e-06	0.2002	0.000177496	0.197	-2.30345e-05	0.197	-1.63162e-05		0.19745	-0.000312167	0.20292	0.000170631	0.20155	-0.000261291		0.19792	0.000155801	0.19792	-3.47332e-05	-0.07304	-4.682e-05
	0.20611	0.000539888	0.20519	-0.000549822	0.20884	-0.00264	0.20883	0.00662		0.20838	3.88603e-06	0.20839	0.000146434	0.20519	-2.11083e-05	0.20519	-5.8355e-05		0.20564	-0.000343132	0.21111	0.000140638	0.20974	-0.000307058		0.20611	0.000144357	0.20611	-3.22089e-05	-0.06485	-5.6163e-05
	0.2143	0.000486552	0.21338	-0.000631186	0.21703	-0.00266	0.21702	0.00603		0.21657	3.78499e-06	0.21658	0.000114693	0.21338	-2.52139e-05	0.21338	-8.57519e-05		0.21383	-0.000369019	0.2193	0.000125234	0.21793	-0.00034991		0.2143	0.000115006	0.2143	-2.97597e-05	-0.05666	-6.52228e-05
	0.22249	0.000422959	0.22157	-0.000705146	0.22522	-0.0026	0.22521	0.00542		0.22476	7.281e-06	0.22477	9.49925e-05	0.22157	-3.09905e-05	0.22157	-8.55488e-05		0.22202	-0.000374354	0.22749	0.000133913	0.22612	-0.000419137		0.22249	7.30537e-05	0.22249	-2.44109e-05	-0.04847	-7.48845e-05
	0.23068	0.000360336	0.22976	-0.00076644	0.23341	-0.00244	0.2334	0.00475		0.23295	1.1481e-05	0.23296	8.3439e-05	0.22976	-3.63943e-05	0.22976	-6.07953e-05		0.23021	-0.000336219	0.23568	0.00015014	0.23431	-0.000510602		0.23068	4.75077e-05	0.23068	-1.3231e-05	-0.04028	-8.56038e-05
	0.23887	0.000303921	0.23795	-0.000791573	0.2416	-0.00218	0.24159	0.00456		0.24114	1.43964e-05	0.24115	7.03009e-05	0.23795	-4.18681e-05	0.23795	-1.74285e-05		0.2384	-0.000270691	0.24387	0.000167033	0.2425	-0.000608606		0.23887	2.61774e-05	0.23887	-7.18576e-06	-0.0321	-9.58115e-05
	0.24706	0.000275094	0.24614	-0.000773134	0.24979	-0.00196	0.24978	0.00527		0.24933	1.48383e-05	0.24934	5.47791e-05	0.24614	-4.82465e-05	0.24614	1.55078e-05		0.24659	-0.000202804	0.25206	0.000180201	0.25069	-0.00069949		0.24706	3.44683e-05	0.24706	-1.85012e-05	-0.02391	-0.000106051
	0.25525	0.000277111	0.25433	-0.000763733	0.25798	-0.00179	0.25797	0.00616		0.25752	1.13946e-05	0.25753	4.78109e-05	0.25433	-5.65558e-05	0.25433	4.0176e-06		0.25478	-0.00014588	0.26025	0.000161537	0.25888	-0.000790106		0.25525	9.09199e-05	0.25525	-4.00139e-05	-0.01572	-0.000114313
	0.26344	0.000274623	0.26252	-0.000753914	0.26617	-0.00164	0.26616	0.00696		0.26571	5.99445e-06	0.26572	7.46444e-05	0.26252	-6.33634e-05	0.26252	-3.52337e-05		0.26297	-0.000108002	0.26844	8.20898e-05	0.26707	-0.000886187		0.26344	0.000152198	0.26344	-6.16392e-05	-0.00753	-0.000117597
	0.27163	0.000265413	0.27071	-0.000683942	0.27436	-0.00153	0.27435	0.00686		0.2739	1.57336e-07	0.27391	0.000130343	0.27071	-6.55804e-05	0.27071	-7.84578e-05		0.27116	-0.000107565	0.27663	-1.17155e-05	0.27526	-0.000846953		0.27163	0.000204066	0.27163	-8.38306e-05	0.000663968	-0.00011927
	0.27982	0.00025177	0.2789	-0.000531641	0.28255	-0.0016	0.28254	0.00629		0.28209	-5.52817e-06	0.2821	0.000182775	0.2789	-6.59554e-05	0.2789	-0.000123694		0.27935	-0.0001519	0.28482	-9.33218e-05	0.28345	-0.000589676		0.27982	0.000236252	0.27982	-0.000108183	0.00885	-0.000120508
	0.28801	0.000242001	0.28709	-0.000424728	0.29074	-0.00176	0.29073	0.00586		0.29028	-1.05216e-05	0.29029	0.000215735	0.28709	-6.46581e-05	0.28709	-0.000160185		0.28754	-0.000188443	0.29301	-0.00016784	0.29164	-0.000382551		0.28801	0.000242856	0.28801	-0.000135904	0.01704	-0.000121748
	0.2962	0.000233931	0.29528	-0.000432649	0.29893	-0.00188	0.29892	0.00552		0.29847	-1.54278e-05	0.29848	0.000226272	0.29528	-6.22221e-05	0.29528	-0.000164915		0.29573	-0.000203474	0.3012	-0.000218288	0.29983	-0.000249104		0.2962	0.00021377	0.2962	-0.000164286	0.02523	-0.000126496
	0.30439	0.000231243	0.30347	-0.000339582	0.30712	-0.00189	0.30711	0.00528		0.30666	-1.98741e-05	0.30667	0.000202162	0.30347	-5.96071e-05	0.30347	-0.000139912		0.30392	-0.00020885	0.30939	-0.000231271	0.30802	-0.000243079		0.30439	0.000163157	0.30439	-0.000180102	0.03342	-0.00013614
	0.31258	0.000232436	0.31166	6.37653e-05	0.31531	-0.00181	0.3153	0.0051		0.31485	-2.25651e-05	0.31486	0.000158714	0.31166	-5.75238e-05	0.31166	-0.000117885		0.31211	-0.00021031	0.31758	-0.000232062	0.31621	-0.000357858		0.31258	0.000127921	0.31258	-0.000170255	0.04161	-0.000143592
	0.32077	0.000225085	0.31985	0.000420885	0.3235	-0.00167	0.32349	0.00489		0.32304	-2.14124e-05	0.32305	0.000131732	0.31985	-5.65203e-05	0.31985	-9.48087e-05		0.3203	-0.00021615	0.32577	-0.000220502	0.3244	-0.000525832		0.32077	0.0001209	0.32077	-0.00015304	0.0498	-0.000148188
	0.32896	0.000215379	0.32804	0.000517456	0.33169	-0.00154	0.33167	0.00463		0.33122	-1.66473e-05	0.33124	0.000112314	0.32804	-5.61619e-05	0.32804	-7.84811e-05		0.32849	-0.000229117	0.33396	-0.00020057	0.33259	-0.000681591		0.32896	0.000116544	0.32896	-0.000137687	0.05799	-0.000149669
	0.33715	0.000216532	0.33623	0.00046375	0.33988	-0.00146	0.33986	0.00426		0.33941	-1.16797e-05	0.33943	9.69096e-05	0.33623	-5.58161e-05	0.33623	-9.19119e-05		0.33668	-0.00023885	0.34215	-0.000184628	0.34078	-0.000760506		0.33715	0.00011221	0.33715	-0.000133226	0.06618	-0.000151907
	0.34534	0.00022994	0.34442	0.000439725	0.34807	-0.0015	0.34805	0.00378		0.3476	-7.67741e-06	0.34762	8.04872e-05	0.34442	-5.30834e-05	0.34442	-0.000123871		0.34487	-0.000227694	0.35034	-0.000177542	0.34897	-0.000764082		0.34534	0.000109729	0.34534	-0.000151289	0.07437	-0.000158614
	0.35353	0.000247112	0.35261	0.000463804	0.35626	-0.00165	0.35624	0.00315		0.35579	-5.5152e-06	0.35581	6.00384e-05	0.35261	-4.37447e-05	0.35261	-0.000154973		0.35306	-0.00022401	0.35853	-0.000179848	0.35716	-0.000733806		0.35353	0.000117588	0.35353	-0.000181635	0.08256	-0.000166605
	0.36172	0.000265433	0.3608	0.000512945	0.36445	-0.00176	0.36443	0.00243		0.36398	-5.2115e-06	0.364	3.27874e-05	0.3608	-3.00448e-05	0.3608	-0.000179961		0.36125	-0.000253988	0.36672	-0.000192768	0.36535	-0.000707339		0.36172	0.000135966	0.36172	-0.000220005	0.09075	-0.000170517
	0.36991	0.000279175	0.36899	0.000598481	0.37264	-0.0018	0.37262	0.00175		0.37217	-6.66659e-06	0.37219	3.42534e-06	0.36899	-1.70306e-05	0.36899	-0.000195041		0.36944	-0.000280123	0.37491	-0.000204826	0.37354	-0.000722973		0.36991	0.000150506	0.36991	-0.00025491	0.09894	-0.000172068
	0.3781	0.000282348	0.37718	0.000724606	0.38083	-0.0018	0.38081	0.00126		0.38036	-9.39443e-06	0.38038	-2.61749e-05	0.37718	-5.56635e-06	0.37718	-0.000196067		0.37763	-0.000267391	0.3831	-0.000204935	0.38173	-0.000780545		0.3781	0.000160143	0.3781	-0.000268286	0.10713	-0.000175355
	0.38629	0.000279656	0.38537	0.00081318	0.38902	-0.00178	0.389	0.00105		0.38855	-1.33098e-05	0.38857	-5.17271e-05	0.38537	1.55753e-06	0.38537	-0.000194669		0.38582	-0.000244366	0.39129	-0.000204298	0.38992	-0.000785314		0.38629	0.000164845	0.38629	-0.000275799	0.11532	-0.000179228
	0.39448	0.000273169	0.39356	0.000784733	0.39721	-0.00176	0.39719	0.000873979		0.39674	-1.82176e-05	0.39676	-5.90361e-05	0.39356	3.65279e-06	0.39356	-0.000202873		0.39401	-0.000203844	0.39948	-0.000191147	0.39811	-0.000756439		0.39448	0.000167733	0.39448	-0.000267757	0.12351	-0.000183056
	0.40267	0.000255376	0.40175	0.000643739	0.4054	-0.00182	0.40538	0.000579295		0.40493	-2.27445e-05	0.40495	-4.18713e-05	0.40175	7.20781e-06	0.40175	-0.000226892		0.4022	-0.000162234	0.40767	-0.000138941	0.4063	-0.000718722		0.40267	0.000165306	0.40267	-0.000246075	0.1317	-0.00018868
	0.41086	0.000237608	0.40994	0.000458767	0.41359	-0.00195	0.41357	0.000226742		0.41312	-2.55103e-05	0.41314	-1.31262e-05	0.40994	1.11275e-05	0.40994	-0.00026117		0.41039	-0.000121843	0.41586	-5.27258e-05	0.41449	-0.000696901		0.41086	0.00015726	0.41086	-0.000226123	0.13989	-0.000196449
	0.41905	0.000251717	0.41813	0.000318878	0.42178	-0.00215	0.42176	-0.000103513		0.42131	-2.74023e-05	0.42133	2.17703e-05	0.41813	1.3861e-05	0.41813	-0.000282391		0.41858	-8.60061e-05	0.42405	2.35308e-05	0.42268	-0.000700032		0.41905	0.000146551	0.41905	-0.000210337	0.14808	-0.000200254
	0.42724	0.000300816	0.42632	0.000180263	0.42997	-0.00231	0.42995	-0.000425277		0.4295	-2.82857e-05	0.42952	5.93876e-05	0.42632	1.18013e-05	0.42632	-0.000296759		0.42677	-5.66188e-05	0.43224	6.35813e-05	0.43087	-0.000742539		0.42724	0.000123269	0.42724	-0.000201956	0.15627	-0.000194326
	0.43543	0.000348234	0.43451	3.31355e-05	0.43816	-0.0024	0.43814	-0.000605441		0.43769	-2.7625e-05	0.43771	9.26462e-05	0.43451	6.72532e-06	0.43451	-0.000304292		0.43496	-3.69483e-05	0.44043	7.43965e-05	0.43906	-0.00082082		0.43543	9.892e-05	0.43543	-0.000199625	0.16446	-0.00018817
	0.44362	0.000388355	0.4427	-0.000125943	0.44635	-0.00248	0.44633	-0.000558725		0.44588	-2.56223e-05	0.4459	0.000109759	0.4427	9.08035e-06	0.4427	-0.000310395		0.44315	-2.63992e-05	0.44861	6.25227e-05	0.44725	-0.000919274		0.44362	9.6715e-05	0.44361	-0.000202585	0.17265	-0.000182799
	0.4518	0.000402346	0.45089	-0.000267151	0.45454	-0.00256	0.45452	-0.000505557		0.45407	-2.32381e-05	0.45409	0.000105077	0.45089	1.35532e-05	0.45089	-0.000324772		0.45134	-2.9774e-05	0.4568	3.49967e-05	0.45544	-0.00102		0.4518	0.000112239	0.4518	-0.000209989	0.18084	-0.000179773
	0.45999	0.000375078	0.45908	-0.000374541	0.46273	-0.00263	0.46271	-0.000447833		0.46226	-2.08198e-05	0.46228	9.62735e-05	0.45908	1.76081e-05	0.45908	-0.000338871		0.45953	-4.78938e-05	0.46499	8.88197e-06	0.46363	-0.00114		0.45999	0.00012386	0.45999	-0.000223527	0.18903	-0.000179945
	0.46818	0.00033627	0.46727	-0.000412914	0.47092	-0.00267	0.4709	-0.000315716		0.47045	-1.88785e-05	0.47047	7.5189e-05	0.46727	1.96712e-05	0.46727	-0.000342473		0.46772	-6.77828e-05	0.47318	-3.27532e-05	0.47182	-0.00129		0.46818	0.000129545	0.46818	-0.000241815	0.19722	-0.000184262
	0.47637	0.000293135	0.47546	-0.000374427	0.47911	-0.00269	0.47909	-7.02729e-05		0.47864	-1.79346e-05	0.47866	4.05287e-05	0.47546	2.00378e-05	0.47546	-0.000340995		0.47591	-9.8381e-05	0.48137	-8.09514e-05	0.48001	-0.00139		0.47637	0.000116137	0.47637	-0.000258538	0.20541	-0.000198678
	0.48456	0.000249425	0.48365	-0.000345406	0.4873	-0.00267	0.48728	0.000148744		0.48683	-1.77362e-05	0.48685	-5.06675e-06	0.48365	2.27254e-05	0.48365	-0.000338146		0.4841	-0.000153076	0.48956	-8.49337e-05	0.4882	-0.00142		0.48456	8.68912e-05	0.48456	-0.00027559	0.2136	-0.000212108
	0.49275	0.000211846	0.49184	-0.000348671	0.49549	-0.00257	0.49547	0.000316045		0.49502	-1.72633e-05	0.49504	-4.81261e-05	0.49184	2.60548e-05	0.49184	-0.000339384		0.49229	-0.000200469	0.49775	-7.17866e-05	0.49639	-0.0014		0.49275	7.56898e-05	0.49275	-0.000297633	0.22179	-0.000212775
	0.50094	0.000190796	0.50003	-0.000403514	0.50368	-0.00244	0.50366	0.000439025		0.50321	-1.78804e-05	0.50323	-8.37985e-05	0.50003	2.90433e-05	0.50003	-0.000348205		0.50048	-0.000191858	0.50594	-6.02514e-05	0.50458	-0.00139		0.50094	7.91452e-05	0.50094	-0.000329536	0.22998	-0.000209591
	0.50913	0.0001855	0.50822	-0.000413967	0.51187	-0.00231	0.51185	0.000526515		0.5114	-1.93644e-05	0.51142	-0.000116165	0.50822	3.15103e-05	0.50822	-0.000364276		0.50867	-0.00014684	0.51413	-6.07627e-05	0.51277	-0.00144		0.50913	8.4874e-05	0.50913	-0.000359467	0.23817	-0.000200522
	0.51732	0.000190293	0.51641	-0.000292905	0.52006	-0.00222	0.52004	0.000422411		0.51959	-2.08112e-05	0.51961	-0.000147002	0.51641	3.12855e-05	0.51641	-0.000368135		0.51686	-0.000109484	0.52232	-8.37483e-05	0.52096	-0.00158		0.51732	9.15167e-05	0.51732	-0.000380882	0.24636	-0.000184473
	0.52551	0.000194516	0.5246	-7.81908e-05	0.52825	-0.00219	0.52823	6.50201e-05		0.52778	-2.13704e-05	0.5278	-0.000170073	0.5246	2.43304e-05	0.5246	-0.000274554		0.52505	-9.25849e-05	0.53051	-0.000113596	0.52915	-0.0018		0.52551	9.91276e-05	0.52551	-0.000402669	0.25455	-0.000166804
	0.5337	0.000196079	0.53279	0.000167563	0.53644	-0.00223	0.53642	-0.000115045		0.53597	-2.1047e-05	0.53599	-0.000170254	0.53279	1.38298e-05	0.53279	-3.75343e-05		0.53324	-9.38819e-05	0.5387	-0.000142335	0.53734	-0.00194		0.5337	0.000107861	0.5337	-0.000404207	0.26274	-0.000151163
	0.54189	0.000174376	0.54098	0.000345623	0.54463	-0.00228	0.54461	-2.15616e-05		0.54416	-1.98309e-05	0.54418	-0.000141811	0.54098	7.97274e-06	0.54098	0.000153358		0.54143	-0.000110794	0.54689	-0.000174802	0.54553	-0.00195		0.54189	0.000120325	0.54189	-0.00037319	0.27093	-0.000146902
	0.55008	0.000118466	0.54917	0.000438935	0.55282	-0.00236	0.5528	9.51773e-05		0.55235	-1.88235e-05	0.55237	-7.95758e-05	0.54917	9.9824e-06	0.54917	0.000179201		0.54962	-0.000151365	0.55508	-0.000202789	0.55372	-0.0019		0.55008	0.000136627	0.55008	-0.00034503	0.27912	-0.000163821
	0.55827	9.31412e-05	0.55736	0.000460711	0.56101	-0.00243	0.56099	4.38931e-05		0.56054	-1.86854e-05	0.56056	1.04913e-05	0.55736	1.74606e-05	0.55736	0.000107161		0.55781	-0.00019645	0.56327	-0.000208526	0.56191	-0.00187		0.55827	0.000149834	0.55827	-0.000323076	0.28731	-0.000185951
	0.56646	0.000129403	0.56555	0.000486311	0.5692	-0.00244	0.56918	-0.000177528		0.56873	-1.96138e-05	0.56874	7.98551e-05	0.56555	2.2291e-05	0.56555	4.49828e-05		0.566	-0.000188484	0.57146	-0.000210812	0.5701	-0.0019		0.56646	0.000153074	0.56646	-0.000312547	0.2955	-0.000201613
	0.57465	0.000205128	0.57374	0.000530848	0.57739	-0.00248	0.57737	-0.000568279		0.57692	-2.13816e-05	0.57693	0.000104303	0.57374	1.92608e-05	0.57374	1.21117e-05		0.57419	-0.000129608	0.57965	-0.000216933	0.57829	-0.00197		0.57465	0.000149018	0.57465	-0.000311807	0.30369	-0.000210638
	0.58284	0.000295522	0.58192	0.00060355	0.58557	-0.00254	0.58556	-0.00107		0.58511	-2.30328e-05	0.58512	9.83151e-05	0.58192	1.13766e-05	0.58192	3.54237e-06		0.58237	-3.90275e-05	0.58784	-0.000211354	0.58648	-0.00203		0.58284	0.000154685	0.58284	-0.000318111	0.31188	-0.000216009
	0.59103	0.000360797	0.59011	0.000643654	0.59376	-0.00265	0.59375	-0.00162		0.5933	-2.46629e-05	0.59331	8.88024e-05	0.59011	2.97919e-06	0.59011	3.33257e-07		0.59056	5.41676e-05	0.59603	-0.00017644	0.59466	-0.00205		0.59103	0.000159456	0.59103	-0.000329826	0.32007	-0.000220774
	0.59922	0.00039329	0.5983	0.000594112	0.60195	-0.00273	0.60194	-0.00216		0.60149	-2.7153e-05	0.6015	8.50541e-05	0.5983	-5.59223e-06	0.5983	-6.54242e-06		0.59875	0.000128706	0.60422	-0.000131423	0.60285	-0.00206		0.59922	0.000162436	0.59922	-0.000344703	0.32826	-0.000225898
	0.60741	0.000388359	0.60649	0.000462496	0.61014	-0.0027	0.61013	-0.00159		0.60968	-3.02808e-05	0.60969	8.38403e-05	0.60649	-1.09718e-05	0.60649	-2.21637e-05		0.60694	0.000174913	0.61241	-9.0677e-05	0.61104	-0.00206		0.60741	0.000163587	0.60741	-0.000364928	0.33645	-0.00023321
	0.6156	0.000370093	0.61468	0.000302316	0.61833	-0.00258	0.61832	0.00105		0.61787	-3.28822e-05	0.61788	8.1845e-05	0.61468	-1.03155e-05	0.61468	-5.45288e-05		0.61513	0.000186734	0.6206	-5.90776e-05	0.61923	-0.00209		0.6156	0.000162771	0.6156	-0.000378835	0.34463	-0.000245562
	0.62379	0.000349022	0.62287	0.000178985	0.62652	-0.00244	0.62651	0.00438		0.62606	-3.74686e-05	0.62607	7.40645e-05	0.62287	-7.888e-06	0.62287	-9.43441e-05		0.62332	0.000169958	0.62879	-3.46367e-05	0.62742	-0.00215		0.62379	0.000160986	0.62379	-0.000368911	0.35282	-0.000258387
	0.63198	0.000310655	0.63106	6.50388e-05	0.63471	-0.00232	0.6347	0.00747		0.63425	-4.28201e-05	0.63426	5.84689e-05	0.63106	-5.48467e-06	0.63106	-0.000130616		0.63151	0.000123203	0.63698	-1.73806e-05	0.63561	-0.00218		0.63198	0.000157794	0.63198	-0.000353943	0.36101	-0.000263004
	0.64017	0.000253207	0.63925	-4.78055e-05	0.6429	-0.00227	0.64289	0.00969		0.64244	-4.65222e-05	0.64245	3.23165e-05	0.63925	-2.7979e-06	0.63925	-0.000168036		0.6397	7.7964e-05	0.64517	-1.11679e-05	0.6438	-0.00221		0.64017	0.000150199	0.64017	-0.000343079	0.3692	-0.000259598
	0.64836	0.000198989	0.64744	-0.000164141	0.65109	-0.00234	0.65108	0.01063		0.65063	-4.84471e-05	0.65064	-1.95706e-06	0.64744	7.75718e-07	0.64744	-0.00021182		0.64789	3.29895e-05	0.65336	-2.66311e-05	0.65199	-0.00222		0.64836	0.000136625	0.64836	-0.000338555	0.37739	-0.000254821
	0.65655	0.000148462	0.65563	-0.00028736	0.65928	-0.00241	0.65927	0.01003		0.65882	-4.99113e-05	0.65883	-4.0267e-05	0.65563	4.80816e-06	0.65563	-0.000261204		0.65608	-1.19242e-05	0.66155	-6.75948e-05	0.66018	-0.00225		0.65655	0.000125004	0.65655	-0.000337641	0.38558	-0.000251939
	0.66474	0.000100175	0.66382	-0.000344784	0.66747	-0.00249	0.66746	0.00899		0.66701	-4.98762e-05	0.66702	-7.32374e-05	0.66382	8.38744e-06	0.66382	-0.000299737		0.66427	-5.3443e-05	0.66974	-8.84356e-05	0.66837	-0.0023		0.66474	0.000128662	0.66474	-0.00033163	0.39377	-0.000252731
	0.67293	5.52612e-05	0.67201	-0.000282069	0.67566	-0.00258	0.67565	0.00796		0.6752	-4.75647e-05	0.67521	-8.9062e-05	0.67201	9.54732e-06	0.67201	-0.000326903		0.67246	-9.56926e-05	0.67793	-7.43831e-05	0.67656	-0.00238		0.67293	0.000137777	0.67293	-0.000324244	0.40196	-0.000260013
	0.68112	1.58705e-05	0.6802	-0.000214643	0.68385	-0.00268	0.68384	0.00689		0.68339	-4.52814e-05	0.6834	-8.59619e-05	0.6802	8.74224e-06	0.6802	-0.000342134		0.68065	-0.000125928	0.68612	-6.40961e-05	0.68475	-0.00245		0.68112	0.000142912	0.68112	-0.000315225	0.41015	-0.000271873
	0.68931	-2.30929e-05	0.68839	-0.000184416	0.69204	-0.00275	0.69203	0.00581		0.69158	-4.41462e-05	0.69159	-8.12909e-05	0.68839	1.06525e-05	0.68839	-0.000343953		0.68884	-0.000125154	0.69431	-6.38731e-05	0.69294	-0.00247		0.68931	0.000135185	0.68931	-0.000309675	0.41834	-0.000280781
	0.6975	-4.75826e-05	0.69658	-0.00023379	0.70023	-0.00278	0.70022	0.00485		0.69977	-4.42789e-05	0.69978	-8.27044e-05	0.69658	1.22336e-05	0.69658	-0.000340833		0.69703	-0.000119875	0.7025	-7.67227e-05	0.70113	-0.00249		0.6975	0.000134207	0.6975	-0.0003166	0.42653	-0.000281808
	0.70569	-4.60968e-05	0.70477	-0.000363714	0.70842	-0.0028	0.70841	0.00396		0.70796	-4.4898e-05	0.70797	-8.20699e-05	0.70477	1.2266e-05	0.70477	-0.000339352		0.70522	-0.000119788	0.71069	-9.77276e-05	0.70932	-0.00253		0.70569	0.000152542	0.70569	-0.000339808	0.43472	-0.000280984
	0.71388	-3.8516e-05	0.71296	-0.000452471	0.71661	-0.00284	0.7166	0.0032		0.71615	-4.46147e-05	0.71616	-5.06989e-05	0.71296	8.41145e-06	0.71296	-0.000314965		0.71341	-0.000120598	0.71888	-0.000107179	0.71751	-0.00253		0.71388	0.000159945	0.71388	-0.000377134	0.44291	-0.000279751
	0.72207	-2.63192e-05	0.72115	-0.000502849	0.7248	-0.00287	0.72478	0.00315		0.72433	-4.40238e-05	0.72435	5.77914e-07	0.72115	-3.04501e-06	0.72115	-0.000232344		0.7216	-0.000115487	0.72707	-0.000108074	0.7257	-0.00247		0.72207	0.000152941	0.72207	-0.000407289	0.4511	-0.000278022
	0.73026	-1.17607e-05	0.72934	-0.000533394	0.73299	-0.0029	0.73297	0.00392		0.73252	-4.3326e-05	0.73254	1.2611e-05	0.72934	-1.95905e-05	0.72934	-0.000124551		0.72979	-0.000104414	0.73526	-0.000111283	0.73389	-0.0024		0.73026	0.000132753	0.73026	-0.000422172	0.45929	-0.000276568
	0.73845	-2.74587e-06	0.73753	-0.000528211	0.74118	-0.0029	0.74116	0.00434		0.74071	-4.28105e-05	0.74073	4.69499e-06	0.73753	-3.29241e-05	0.73753	-3.28607e-05		0.73798	-6.86116e-05	0.74345	-0.00011834	0.74208	-0.00234		0.73845	0.000111714	0.73845	-0.000427255	0.46748	-0.00027693
	0.74664	-6.54456e-06	0.74572	-0.000469702	0.74937	-0.00281	0.74935	0.00429		0.7489	-4.26607e-05	0.74892	7.05804e-06	0.74572	-3.69991e-05	0.74572	3.24636e-05		0.74617	1.1508e-05	0.75164	-0.000126808	0.75027	-0.00228		0.74664	8.90096e-05	0.74664	-0.000427313	0.47567	-0.000279424
	0.75483	-1.97045e-05	0.75391	-0.000391357	0.75756	-0.00257	0.75754	0.00372		0.75709	-4.22123e-05	0.75711	2.06318e-05	0.75391	-3.69008e-05	0.75391	4.14544e-05		0.75436	9.97772e-05	0.75983	-0.000122041	0.75846	-0.00225		0.75483	7.71484e-05	0.75483	-0.000424437	0.48386	-0.000284632
	0.76302	-3.74367e-05	0.7621	-0.00031972	0.76575	-0.0023	0.76573	0.00301		0.76528	-4.03742e-05	0.7653	5.74018e-05	0.7621	-3.62578e-05	0.7621	1.12837e-05		0.76255	0.000167943	0.76802	-0.000101292	0.76665	-0.00224		0.76302	8.90469e-05	0.76302	-0.00042178	0.49205	-0.000293644
	0.77121	-6.76342e-05	0.77029	-0.000300135	0.77394	-0.00208	0.77392	0.00237		0.77347	-3.88781e-05	0.77349	0.000121327	0.77029	-3.54953e-05	0.77029	4.52775e-06		0.77074	0.000206737	0.77621	-8.35052e-05	0.77484	-0.0022		0.77121	0.000107742	0.77121	-0.000419694	0.50024	-0.000303778
	0.7794	-0.000109439	0.77848	-0.00029611	0.78213	-0.00198	0.78211	0.00173		0.78166	-3.91363e-05	0.78168	0.000184789	0.77848	-3.46929e-05	0.77848	1.22352e-05		0.77893	0.000213931	0.7844	-7.81637e-05	0.78303	-0.00216		0.7794	0.000129819	0.7794	-0.00041796	0.50843	-0.000308792
	0.78759	-0.000108359	0.78667	-0.000208923	0.79032	-0.00195	0.7903	0.00108		0.78985	-4.01278e-05	0.78987	0.000262974	0.78667	-3.12032e-05	0.78667	1.6561e-05		0.78712	0.000213164	0.79259	-8.21117e-05	0.79122	-0.0021		0.78759	0.000149492	0.78759	-0.000415561	0.51662	-0.000311173
	0.79578	-5.45565e-05	0.79486	-0.000174403	0.79851	-0.00191	0.79849	0.000519647		0.79804	-4.11184e-05	0.79806	0.000359724	0.79486	-2.34361e-05	0.79486	5.03688e-06		0.79531	0.000195155	0.80078	-9.09936e-05	0.79941	-0.00204		0.79578	0.000165219	0.79578	-0.000411372	0.52481	-0.000310865
	0.80397	-1.56273e-05	0.80305	-0.000161911	0.8067	-0.00191	0.80668	0.000152745		0.80623	-4.33884e-05	0.80625	0.000440373	0.80305	-1.62237e-05	0.80305	-2.66069e-05		0.8035	0.000141648	0.80897	-0.000111926	0.8076	-0.00198		0.80397	0.000179287	0.80397	-0.000401927	0.533	-0.00030878
	0.81216	-2.91578e-06	0.81124	-0.000168839	0.81489	-0.00197	0.81487	-0.000167958		0.81442	-4.8161e-05	0.81444	0.00048292	0.81124	-1.00678e-05	0.81124	-5.18772e-05		0.81169	6.68643e-05	0.81716	-0.000147534	0.81579	-0.00194		0.81216	0.000192433	0.81216	-0.000388064	0.54119	-0.000307006
	0.82035	-4.65206e-05	0.81943	-0.00026589	0.82308	-0.00209	0.82306	-0.00029941		0.82261	-5.45513e-05	0.82263	0.00046631	0.81943	-5.2169e-06	0.81943	-7.33695e-05		0.81988	-8.90883e-07	0.82534	-0.000182026	0.82398	-0.00192		0.82035	0.000200384	0.82034	-0.000380523	0.54938	-0.000306717
	0.82854	-0.000127656	0.82762	-0.000415269	0.83127	-0.00216	0.83125	-0.000118462		0.8308	-5.81642e-05	0.83082	0.000422316	0.82762	-1.92776e-06	0.82762	-9.51359e-05		0.82807	-6.3142e-05	0.83353	-0.000221563	0.83217	-0.00194		0.82854	0.000186877	0.82853	-0.000376193	0.55757	-0.000311163
	0.83672	-0.000188265	0.83581	-0.000421344	0.83946	-0.00218	0.83944	9.65603e-05		0.83899	-6.04572e-05	0.83901	0.000368303	0.83581	9.05442e-07	0.83581	-0.000119338		0.83626	-0.000128414	0.84172	-0.000256879	0.84036	-0.00195		0.83672	0.000146194	0.83672	-0.000369306	0.56576	-0.000317545
	0.84491	-0.000233473	0.844	-0.000190247	0.84765	-0.00212	0.84763	0.000204637		0.84718	-6.2511e-05	0.8472	0.0003235	0.844	4.05534e-06	0.844	-0.000139382		0.84445	-0.000202203	0.84991	-0.000261258	0.84855	-0.0019		0.84491	0.000111305	0.84491	-0.000362081	0.57395	-0.000317829
	0.8531	-0.000264538	0.85219	2.3984e-05	0.85584	-0.00206	0.85582	0.00013009		0.85537	-6.34417e-05	0.85539	0.000294109	0.85219	6.84478e-06	0.85219	-0.000145604		0.85264	-0.000263871	0.8581	-0.000245659	0.85674	-0.00182		0.8531	7.90137e-05	0.8531	-0.000360921	0.58214	-0.000314137
	0.86129	-0.000283023	0.86038	0.000174851	0.86403	-0.00203	0.86401	-0.000276967		0.86356	-6.25577e-05	0.86358	0.000269481	0.86038	6.54512e-06	0.86038	-0.000149967		0.86083	-0.000301714	0.86629	-0.000223148	0.86493	-0.00176		0.86129	7.45321e-05	0.86129	-0.000365882	0.59033	-0.000309971
	0.86948	-0.000296126	0.86857	0.00022218	0.87222	-0.00201	0.8722	-0.00089353		0.87175	-6.13889e-05	0.87177	0.000241833	0.86857	-7.78332e-09	0.86857	-0.000157923		0.86902	-0.000323832	0.87448	-0.000208553	0.87312	-0.00174		0.86948	0.000111694	0.86948	-0.000377605	0.59852	-0.00030624
	0.87767	-0.00031306	0.87676	0.000164978	0.88041	-0.00193	0.88039	-0.00147		0.87994	-6.03098e-05	0.87996	0.000216313	0.87676	-7.0297e-06	0.87676	-0.000176571		0.87721	-0.000339411	0.88267	-0.000207449	0.88131	-0.00177		0.87767	0.000144958	0.87767	-0.000399013	0.60671	-0.000303231
	0.88586	-0.00034177	0.88495	0.000107154	0.8886	-0.00182	0.88858	-0.00203		0.88813	-5.90488e-05	0.88815	0.000198111	0.88495	-1.02214e-05	0.88495	-0.000203017		0.8854	-0.000347311	0.89086	-0.000233235	0.8895	-0.00183		0.88586	0.000165094	0.88586	-0.000421965	0.6149	-0.000299682
	0.89405	-0.000382465	0.89314	3.18827e-05	0.89679	-0.00172	0.89677	-0.0026		0.89632	-5.73236e-05	0.89634	0.000180711	0.89314	-1.22515e-05	0.89314	-0.000233111		0.89359	-0.000351547	0.89905	-0.000272979	0.89769	-0.00187		0.89405	0.000152844	0.89405	-0.000430475	0.62309	-0.000294029
	0.90224	-0.000396875	0.90133	-8.75613e-05	0.90498	-0.00168	0.90496	-0.00313		0.90451	-5.57047e-05	0.90453	0.000161716	0.90133	-1.09252e-05	0.90133	-0.00025786		0.90178	-0.000335922	0.90724	-0.000277588	0.90588	-0.00178		0.90224	0.000117049	0.90224	-0.000435825	0.63128	-0.000287659
	0.91043	-0.000369692	0.90952	-0.000238855	0.91317	-0.00169	0.91315	-0.0036		0.9127	-5.46849e-05	0.91272	0.000140296	0.90952	-5.09997e-06	0.90952	-0.000267061		0.90997	-0.000290998	0.91543	-0.000241861	0.91407	-0.00164		0.91043	8.28697e-05	0.91043	-0.000443511	0.63947	-0.000283958
	0.91862	-0.000327775	0.91771	-0.000311162	0.92136	-0.00169	0.92134	-0.00402		0.92089	-5.41042e-05	0.92091	0.000133165	0.91771	5.86374e-07	0.91771	-0.00026781		0.91816	-0.000246927	0.92362	-0.000207135	0.92226	-0.00153		0.91862	4.83217e-05	0.91862	-0.000456506	0.64766	-0.00028652
	0.92681	-0.000285528	0.9259	-0.000302816	0.92955	-0.00166	0.92953	-0.00441		0.92908	-5.37413e-05	0.9291	0.000158678	0.9259	5.51095e-06	0.9259	-0.000260113		0.92635	-0.000206047	0.93181	-0.000176491	0.93045	-0.00147		0.92681	8.46743e-06	0.92681	-0.000472234	0.65585	-0.000293793
	0.935	-0.000248918	0.93409	-0.000256128	0.93774	-0.0016	0.93772	-0.0046		0.93727	-5.38023e-05	0.93729	0.000189234	0.93409	9.79567e-06	0.93409	-0.000245209		0.93454	-0.00016664	0.94	-0.000150717	0.93864	-0.00153		0.935	-3.57581e-05	0.935	-0.000480265	0.66404	-0.000297157
	0.94319	-0.000223097	0.94228	0.00080792	0.94593	-0.00156	0.94591	-0.00455		0.94546	-5.48736e-05	0.94547	0.000210764	0.94228	1.35937e-05	0.94228	-0.000232623		0.94273	-0.000122184	0.94819	-0.000142954	0.94683	-0.00167		0.94319	-6.70404e-05	0.94319	-0.000484837	0.67223	-0.000290424
	0.95138	-0.000196821	0.95047	0.00317	0.95412	-0.00155	0.9541	-0.00447		0.95365	-5.59037e-05	0.95366	0.000209178	0.95047	1.36545e-05	0.95047	-0.000232011		0.95092	-7.26063e-05	0.95638	-0.000153201	0.95502	-0.00176		0.95138	-8.57979e-05	0.95138	-0.000487967	0.68042	-0.000283426
	0.95957	-0.000149179	0.95866	0.00468	0.96231	-0.00155	0.96229	-0.0043		0.96184	-5.53724e-05	0.96185	0.000176986	0.95866	5.33122e-06	0.95866	-0.000238135		0.95911	-2.84151e-05	0.96457	-0.000154783	0.96321	-0.00184		0.95957	-0.000104064	0.95957	-0.000490427	0.68861	-0.000279783
	0.96776	-0.000101353	0.96684	0.0051	0.97049	-0.00155	0.97048	-0.00402		0.97003	-5.48783e-05	0.97004	0.000141013	0.96684	-6.86769e-06	0.96684	-0.000244921		0.96729	1.07724e-06	0.97276	-0.000156664	0.9714	-0.00191		0.96776	-0.000129004	0.96776	-0.000490029	0.6968	-0.00028461
	0.97595	-5.98211e-05	0.97503	0.00455	0.97868	-0.00152	0.97867	-0.00382		0.97822	-5.48154e-05	0.97823	9.96267e-05	0.97503	-1.63113e-05	0.97503	-0.000254925		0.97548	1.7274e-05	0.98095	-0.000161389	0.97959	-0.00195		0.97595	-0.000156697	0.97595	-0.000485726	0.70499	-0.000302875
	0.98414	-3.11317e-05	0.98322	0.00405	0.98687	-0.00144	0.98686	-0.0038		0.98641	-5.5386e-05	0.98642	6.39099e-05	0.98322	-2.2525e-05	0.98322	-0.000277594		0.98367	3.76225e-05	0.98914	-0.000178102	0.98777	-0.00194		0.98414	-0.000166174	0.98414	-0.000481788	0.71317	-0.000323058
	0.99233	-1.65064e-05	0.99141	0.00368	0.99506	-0.0013	0.99505	-0.00384		0.9946	-5.68366e-05	0.99461	5.30722e-05	0.99141	-2.79072e-05	0.99141	-0.000315936		0.99186	4.53235e-05	0.99733	-0.000205277	0.99596	-0.0019		0.99233	-0.00014859	0.99233	-0.000481855	0.72136	-0.000336468
	1.00052	-8.71444e-06	0.9996	0.00334	1.00325	-0.00119	1.00324	-0.00313		1.00279	-5.59934e-05	1.0028	5.27959e-05	0.9996	-3.19599e-05	0.9996	-0.000349616		1.00005	1.75373e-05	1.00552	-0.000217663	1.00415	-0.00184		1.00052	-0.000131969	1.00052	-0.000474008	0.72955	-0.000338591
	1.00871	5.44109e-06	1.00779	0.00306	1.01144	-0.00118	1.01143	-0.0011		1.01098	-5.1095e-05	1.01099	5.1644e-05	1.00779	-3.38722e-05	1.00779	-0.000379516		1.00824	-4.4178e-05	1.01371	-0.000225667	1.01234	-0.00179		1.00871	-0.00011934	1.00871	-0.000445256	0.73774	-0.000329415
	1.0169	1.91144e-05	1.01598	0.00285	1.01963	-0.00124	1.01962	0.00123		1.01917	-4.72853e-05	1.01918	0.000106176	1.01598	-3.30683e-05	1.01598	-0.000405636		1.01643	-8.1833e-05	1.0219	-0.000240438	1.02053	-0.00178		1.0169	-0.00012159	1.0169	-0.000422293	0.74593	-0.000322633
	1.02509	3.10107e-05	1.02417	0.00267	1.02782	-0.00127	1.02781	0.00353		1.02736	-4.60507e-05	1.02737	0.00024021	1.02417	-2.93764e-05	1.02417	-0.000428934		1.02462	-0.000109934	1.03009	-0.00026105	1.02872	-0.00178		1.02509	-0.000142696	1.02509	-0.000407919	0.75412	-0.000318956
	1.03328	3.90413e-05	1.03236	0.00259	1.03601	-0.00131	1.036	0.00534		1.03555	-4.90953e-05	1.03556	0.000341254	1.03236	-2.50589e-05	1.03236	-0.000451651		1.03281	-0.000136151	1.03828	-0.000266462	1.03691	-0.00179		1.03328	-0.000156455	1.03328	-0.000414282	0.76231	-0.000318058
	1.04147	3.98287e-05	1.04055	0.00257	1.0442	-0.00136	1.04419	0.00616		1.04374	-5.32079e-05	1.04375	0.00039096	1.04055	-2.09594e-05	1.04055	-0.000471589		1.041	-0.000166303	1.04647	-0.00022519	1.0451	-0.00181		1.04147	-0.000160274	1.04147	-0.000443049	0.7705	-0.000317442
	1.04966	2.02575e-05	1.04874	0.00242	1.05239	-0.00146	1.05238	0.00657		1.05193	-5.58714e-05	1.05194	0.000387915	1.04874	-1.66711e-05	1.04874	-0.000486184		1.04919	-0.000194758	1.05466	-0.000121349	1.05329	-0.00185		1.04966	-0.000151534	1.04966	-0.000473506	0.77869	-0.00031735
	1.05785	-2.01666e-05	1.05693	0.00221	1.06058	-0.00164	1.06057	0.00741		1.06012	-5.83626e-05	1.06013	0.000381754	1.05693	-1.27253e-05	1.05693	-0.000494947		1.05738	-0.000212894	1.06285	4.28877e-05	1.06148	-0.00191		1.05785	-0.000123215	1.05785	-0.000500146	0.78688	-0.000321468
	1.06604	-4.90849e-05	1.06512	0.00209	1.06877	-0.00181	1.06876	0.0082		1.06831	-6.08412e-05	1.06832	0.000368602	1.06512	-1.10142e-05	1.06512	-0.000496598		1.06557	-0.000225087	1.07104	0.000183535	1.06967	-0.00196		1.06604	-8.5218e-05	1.06604	-0.000516216	0.79507	-0.000329405
	1.07423	-7.16853e-05	1.07331	0.00216	1.07696	-0.00198	1.07695	0.00837		1.0765	-6.38106e-05	1.07651	0.000345476	1.07331	-1.15538e-05	1.07331	-0.000495448		1.07376	-0.000237742	1.07923	0.000250603	1.07786	-0.00196		1.07423	-4.45784e-05	1.07423	-0.000516243	0.80326	-0.000333207
	1.08242	-8.6346e-05	1.0815	0.00235	1.08515	-0.00205	1.08514	0.00804		1.08469	-6.52357e-05	1.0847	0.000319088	1.0815	-1.41724e-05	1.0815	-0.000472062		1.08195	-0.000263409	1.08742	0.000231634	1.08605	-0.00195		1.08242	-3.5863e-07	1.08242	-0.000514078	0.81145	-0.000335261
	1.09061	-9.55432e-05	1.08969	0.00254	1.09334	-0.00201	1.09333	0.00725		1.09288	-6.26623e-05	1.09289	0.000289032	1.08969	-1.82232e-05	1.08969	-0.000417477		1.09014	-0.000317918	1.09561	0.000149245	1.09424	-0.00192		1.09061	4.63895e-05	1.09061	-0.000516655	0.81964	-0.000335448
	1.0988	-0.000108645	1.09788	0.00263	1.10153	-0.00198	1.10152	0.00607		1.10107	-5.99731e-05	1.10108	0.000242856	1.09788	-2.43575e-05	1.09788	-0.000369638		1.09833	-0.000369295	1.1038	7.27444e-05	1.10243	-0.00187		1.0988	8.80839e-05	1.0988	-0.00053123	0.82783	-0.000334109
	1.10699	-0.000128278	1.10607	0.00254	1.10972	-0.00199	1.10971	0.00493		1.10926	-5.75193e-05	1.10927	0.000174782	1.10607	-3.43924e-05	1.10607	-0.000329215		1.10652	-0.000388945	1.11199	-1.52774e-05	1.11062	-0.00178		1.10699	0.000120339	1.10699	-0.000560556	0.83602	-0.000332708
	1.11518	-0.000154339	1.11426	0.00227	1.11791	-0.00201	1.11789	0.00383		1.11744	-5.59645e-05	1.11746	0.000112062	1.11426	-4.54244e-05	1.11426	-0.000307423		1.11471	-0.000400924	1.12018	-0.000103114	1.11881	-0.00164		1.11518	0.000141003	1.11518	-0.000589048	0.84421	-0.000331706
	1.12337	-0.000179249	1.12245	0.00212	1.1261	-0.00201	1.12608	0.00283		1.12563	-5.53205e-05	1.12565	5.75784e-05	1.12245	-5.21824e-05	1.12245	-0.00030982		1.1229	-0.000414767	1.12837	-0.000169191	1.127	-0.00151		1.12337	0.000141435	1.12337	-0.000616865	0.8524	-0.000330913
	1.13156	-0.000194812	1.13064	0.00221	1.13429	-0.00202	1.13427	0.00207		1.13382	-5.33956e-05	1.13384	8.42524e-06	1.13064	-5.66786e-05	1.13064	-0.000319553		1.13109	-0.000433249	1.13656	-0.000209124	1.13519	-0.00141		1.13156	0.000142245	1.13156	-0.000639726	0.86059	-0.000329398
	1.13975	-0.000190979	1.13883	0.00238	1.14248	-0.00204	1.14246	0.00156		1.14201	-5.05661e-05	1.14203	-3.41672e-05	1.13883	-5.80198e-05	1.13883	-0.000337889		1.13928	-0.000456629	1.14475	-0.000232923	1.14338	-0.00136		1.13975	0.000172505	1.13975	-0.000652893	0.86878	-0.00032372
	1.14794	-0.000177268	1.14702	0.00249	1.15067	-0.00208	1.15065	0.00117		1.1502	-4.85053e-05	1.15022	-6.36613e-05	1.14702	-5.6159e-05	1.14702	-0.000359914		1.14747	-0.000468692	1.15294	-0.000254919	1.15157	-0.00136		1.14794	0.000200185	1.14794	-0.000664635	0.87697	-0.000310216
	1.15613	-0.000153688	1.15521	0.00261	1.15886	-0.00213	1.15884	0.000914612		1.15839	-4.76042e-05	1.15841	-6.05737e-05	1.15521	-5.52127e-05	1.15521	-0.000374141		1.15566	-0.000464314	1.16113	-0.00028202	1.15976	-0.00135		1.15613	0.000217517	1.15613	-0.000680434	0.88516	-0.000292184
	1.16432	-0.000110038	1.1634	0.00283	1.16705	-0.00217	1.16703	0.000722298		1.16658	-4.9173e-05	1.1666	-2.70333e-05	1.1634	-5.73952e-05	1.1634	-0.000377995		1.16385	-0.000461656	1.16932	-0.000313484	1.16795	-0.00129		1.16432	0.000221994	1.16432	-0.000691923	0.89335	-0.000275218
	1.17251	-5.83548e-05	1.17159	0.00301	1.17524	-0.00225	1.17522	0.000393414		1.17477	-5.11453e-05	1.17479	-1.24798e-06	1.17159	-6.00116e-05	1.17159	-0.000380329		1.17204	-0.000463896	1.17751	-0.000342461	1.17614	-0.00125		1.17251	0.000213474	1.17251	-0.000689262	0.90154	-0.000260607
	1.1807	-1.6785e-05	1.17978	0.00304	1.18343	-0.00234	1.18341	4.09076e-06		1.18296	-4.89472e-05	1.18298	1.39578e-05	1.17978	-5.94027e-05	1.17978	-0.000384117		1.18023	-0.000459837	1.1857	-0.000388725	1.18433	-0.00124		1.1807	0.000202017	1.1807	-0.000682496	0.90973	-0.000249589
	1.18889	8.93393e-06	1.18797	0.00297	1.19162	-0.00244	1.1916	-0.0003316		1.19115	-4.47888e-05	1.19117	1.66916e-05	1.18797	-5.71455e-05	1.18797	-0.00039208		1.18842	-0.00041597	1.19388	-0.000461414	1.19252	-0.00127		1.18889	0.000191369	1.18888	-0.000678439	0.91792	-0.000255178
	1.19708	3.19097e-05	1.19616	0.00283	1.19981	-0.00252	1.19979	-0.000568468		1.19934	-4.09892e-05	1.19936	1.2021e-05	1.19616	-5.56871e-05	1.19616	-0.000411581		1.19661	-0.00031703	1.20207	-0.000552115	1.20071	-0.00135		1.19708	0.000177977	1.19707	-0.000680799	0.92611	-0.000287789
	1.20527	7.06912e-05	1.20435	0.00263	1.208	-0.00257	1.20798	-0.000634497		1.20753	-3.76278e-05	1.20755	2.14474e-06	1.20435	-5.69413e-05	1.20435	-0.00044074		1.2048	-0.000215289	1.21026	-0.000625204	1.2089	-0.00142		1.20527	0.000167031	1.20526	-0.000697051	0.9343	-0.000322773
	1.21346	9.371e-05	1.21254	0.0024	1.21619	-0.00259	1.21617	-0.000439562		1.21572	-3.51369e-05	1.21574	-9.93328e-06	1.21254	-6.1891e-05	1.21254	-0.000466897		1.21299	-0.000167396	1.21845	-0.000689081	1.21709	-0.00146		1.21346	0.000169748	1.21345	-0.000716989	0.94249	-0.000343729
	1.22164	9.55679e-05	1.22073	0.00219	1.22438	-0.0025	1.22436	6.16636e-05		1.22391	-3.42155e-05	1.22393	-9.93876e-06	1.22073	-7.07633e-05	1.22073	-0.000486949		1.22118	-0.000152594	1.22664	-0.000742758	1.22528	-0.0015		1.22164	0.00017338	1.22164	-0.00072319	0.95068	-0.000360504
	1.22983	6.79034e-05	1.22892	0.00194	1.23257	-0.0022	1.23255	0.000537475		1.2321	-3.47846e-05	1.23212	1.91317e-05	1.22892	-8.08901e-05	1.22892	-0.000499283		1.22937	-0.000140616	1.23483	-0.000774502	1.23347	-0.00154		1.22983	0.000175545	1.22983	-0.000723685	0.95887	-0.000377454
	1.23802	3.50682e-05	1.23711	0.00161	1.24076	-0.00184	1.24074	0.000763285		1.24029	-3.59882e-05	1.24031	6.16892e-05	1.23711	-9.31094e-05	1.23711	-0.00049541		1.23756	-0.000134695	1.24302	-0.000783817	1.24166	-0.00156		1.23802	0.000183463	1.23802	-0.000724335	0.96706	-0.000390348
	1.24621	1.91027e-05	1.2453	0.0014	1.24895	-0.00171	1.24893	0.00060972		1.24848	-3.67982e-05	1.2485	0.000126283	1.2453	-0.000104574	1.2453	-0.000475784		1.24575	-0.000139235	1.25121	-0.000794697	1.24985	-0.00153		1.24621	0.000199857	1.24621	-0.000728403	0.97525	-0.000395495
	1.2544	-2.9751e-06	1.25349	0.00134	1.25714	-0.00178	1.25712	2.46229e-05		1.25667	-3.78246e-05	1.25669	0.000212592	1.25349	-0.000110032	1.25349	-0.000462717		1.25394	-0.000150733	1.2594	-0.000810119	1.25804	-0.00151		1.2544	0.000210077	1.2544	-0.000728031	0.98344	-0.000398363
	1.26259	-3.55897e-05	1.26168	0.00124	1.26533	-0.00199	1.26531	-0.00028692		1.26486	-3.87233e-05	1.26488	0.000273161	1.26168	-0.00011318	1.26168	-0.000467667		1.26213	-0.000172277	1.26759	-0.000825231	1.26623	-0.0015		1.26259	0.000207876	1.26259	-0.000708509	0.99163	-0.000399006
	1.27078	-8.60417e-05	1.26987	0.00105	1.27352	-0.0022	1.2735	0.000248821		1.27305	-3.90914e-05	1.27307	0.00029526	1.26987	-0.000114981	1.26987	-0.000486665		1.27032	-0.000207227	1.27578	-0.000827624	1.27442	-0.00151		1.27078	0.000193591	1.27078	-0.000685489	0.99982	-0.000398777
	1.27897	-0.000124196	1.27806	0.000755002	1.28171	-0.00234	1.28169	0.00123		1.28124	-3.91841e-05	1.28126	0.00026374	1.27806	-0.000116415	1.27806	-0.000497303		1.27851	-0.000234435	1.28397	-0.000822845	1.28261	-0.00153		1.27897	0.000182518	1.27897	-0.000665949	1.00801	-0.000400104
	1.28716	-0.000121176	1.28625	0.000507295	1.2899	-0.00243	1.28988	0.00219		1.28943	-3.90791e-05	1.28945	0.000207597	1.28625	-0.000118931	1.28625	-0.000484657		1.2867	-0.000241231	1.29216	-0.000805251	1.2908	-0.00157		1.28716	0.000170413	1.28716	-0.000653301	1.0162	-0.000399719
	1.29535	-0.000115061	1.29444	0.000342047	1.29809	-0.00249	1.29807	0.00294		1.29762	-3.8913e-05	1.29764	0.000154835	1.29444	-0.000123457	1.29444	-0.000472944		1.29489	-0.000244965	1.30035	-0.000773621	1.29899	-0.00165		1.29535	0.000155298	1.29535	-0.000647733	1.02439	-0.000394776
	1.30354	-0.000114302	1.30263	0.000215573	1.30628	-0.00253	1.30626	0.00312		1.30581	-3.97668e-05	1.30583	0.000103969	1.30263	-0.000129004	1.30263	-0.000465089		1.30308	-0.000243627	1.30854	-0.000743109	1.30718	-0.00171		1.30354	0.000142766	1.30354	-0.000641521	1.03258	-0.00039051
	1.31173	-0.000121155	1.31082	0.000100102	1.31447	-0.00254	1.31445	0.00251		1.314	-4.32393e-05	1.31402	5.64355e-05	1.31082	-0.000127963	1.31082	-0.000462509		1.31127	-0.000238491	1.31673	-0.000715473	1.31537	-0.0017		1.31173	0.000142548	1.31173	-0.00063706	1.04077	-0.000388953
	1.31992	-0.000133276	1.31901	-2.77259e-05	1.32266	-0.00253	1.32264	0.00182		1.32219	-4.76752e-05	1.3222	1.52148e-05	1.31901	-0.000119812	1.31901	-0.00046747		1.31946	-0.000237735	1.32492	-0.000691198	1.32356	-0.00167		1.31992	0.000140801	1.31992	-0.000634949	1.04896	-0.000392142
	1.32811	-0.000141192	1.3272	-0.000162971	1.33085	-0.00248	1.33083	0.00119		1.33038	-5.08379e-05	1.33039	-2.5402e-05	1.3272	-0.000112785	1.3272	-0.000477146		1.32765	-0.000225876	1.33311	-0.00066497	1.33175	-0.00164		1.32811	0.000127941	1.32811	-0.000638794	1.05715	-0.000398979
	1.3363	-0.000149811	1.33539	-0.000250546	1.33904	-0.00239	1.33902	0.001		1.33857	-5.35497e-05	1.33858	-6.14678e-05	1.33539	-0.000108349	1.33539	-0.000489452		1.33584	-0.000188825	1.3413	-0.000633897	1.33994	-0.00158		1.3363	0.000104557	1.3363	-0.000655522	1.06534	-0.000402817
	1.34449	-0.000164278	1.34358	-0.000323405	1.34723	-0.00226	1.34721	0.00135		1.34676	-5.64588e-05	1.34677	-8.5903e-05	1.34358	-0.00010563	1.34358	-0.000502262		1.34403	-0.000150464	1.34949	-0.00060694	1.34813	-0.00153		1.34449	7.67278e-05	1.34449	-0.000680138	1.07353	-0.000405303
	1.35268	-0.000169685	1.35176	-0.000399144	1.35541	-0.00214	1.3554	0.00173		1.35495	-6.01458e-05	1.35496	-9.0243e-05	1.35176	-9.66007e-05	1.35176	-0.000509564		1.35221	-0.000120353	1.35768	-0.000587618	1.35632	-0.00148		1.35268	5.10457e-05	1.35268	-0.000698238	1.08172	-0.000406879
	1.36087	-0.000153978	1.35995	-0.000491153	1.3636	-0.00203	1.36359	0.00182		1.36314	-6.59061e-05	1.36315	-7.15561e-05	1.35995	-8.12391e-05	1.35995	-0.000517162		1.3604	-9.69303e-05	1.36587	-0.00057744	1.36451	-0.00144		1.36087	2.23347e-05	1.36087	-0.000713711	1.0899	-0.000407507
	1.36906	-0.000137309	1.36814	-0.000586681	1.37179	-0.00195	1.37178	0.00146		1.37133	-7.2152e-05	1.37134	-4.95029e-05	1.36814	-6.85318e-05	1.36814	-0.000529819		1.36859	-7.80782e-05	1.37406	-0.000568854	1.3727	-0.00144		1.36906	-5.80472e-06	1.36906	-0.000729421	1.09809	-0.000406324
	1.37725	-0.000121612	1.37633	-0.000641063	1.37998	-0.00197	1.37997	0.000726215		1.37952	-7.62653e-05	1.37953	-3.03804e-05	1.37633	-6.14188e-05	1.37633	-0.000543984		1.37678	-6.44269e-05	1.38225	-0.000561576	1.38088	-0.00149		1.37725	-2.0392e-05	1.37725	-0.000741103	1.10628	-0.000404156
	1.38544	-0.000108155	1.38452	-0.000683381	1.38817	-0.00209	1.38816	0.000210454		1.38771	-8.0001e-05	1.38772	-3.85071e-06	1.38452	-6.07382e-05	1.38452	-0.000543479		1.38497	-5.32393e-05	1.39044	-0.000555755	1.38907	-0.00157		1.38544	-1.58254e-05	1.38544	-0.000742065	1.11447	-0.000405137
	1.39363	-9.79325e-05	1.39271	-0.000728104	1.39636	-0.0022	1.39635	-0.000165451		1.3959	-8.38188e-05	1.39591	3.17998e-05	1.39271	-6.29919e-05	1.39271	-0.000521336		1.39316	-4.88575e-05	1.39863	-0.000543148	1.39726	-0.00166		1.39363	-1.07158e-05	1.39363	-0.000734967	1.12266	-0.000414222
	1.40182	-9.3647e-05	1.4009	-0.000772683	1.40455	-0.0023	1.40454	-0.000647729		1.40409	-8.68532e-05	1.4041	5.22874e-05	1.4009	-6.08296e-05	1.4009	-0.000500477		1.40135	-6.89982e-05	1.40682	-0.000505891	1.40545	-0.00175		1.40182	-1.80316e-05	1.40182	-0.000725889	1.13085	-0.000431365
	1.41001	-8.92636e-05	1.40909	-0.000819531	1.41274	-0.00241	1.41273	-0.00118		1.41228	-8.81419e-05	1.41229	5.95168e-05	1.40909	-5.9349e-05	1.40909	-0.000489611		1.40954	-0.000100664	1.41501	-0.000427206	1.41364	-0.00184		1.41001	-2.40251e-05	1.41001	-0.000719016	1.13904	-0.000445097
	1.4182	-7.10204e-05	1.41728	-0.000878915	1.42093	-0.00248	1.42092	-0.0017		1.42047	-8.84585e-05	1.42048	4.60863e-05	1.41728	-6.30627e-05	1.41728	-0.00049538		1.41773	-0.000125031	1.4232	-0.0003112	1.42183	-0.00184		1.4182	-1.19624e-05	1.4182	-0.000724377	1.14723	-0.000442321
	1.42639	-4.24103e-05	1.42547	-0.00094741	1.42912	-0.00242	1.42911	-0.00222		1.42866	-8.69354e-05	1.42867	8.60304e-06	1.42547	-6.84377e-05	1.42547	-0.000518207		1.42592	-0.000129781	1.43139	-0.000205616	1.43002	-0.00179		1.42639	5.21601e-06	1.42639	-0.000741781	1.15542	-0.000435351
	1.43458	-1.44853e-05	1.43366	-0.00102	1.43731	-0.00227	1.4373	-0.00263		1.43685	-8.36382e-05	1.43686	-2.26214e-05	1.43366	-7.10308e-05	1.43366	-0.000539663		1.43411	-9.85934e-05	1.43958	-0.000130578	1.43821	-0.00172		1.43458	1.92905e-05	1.43458	-0.000749336	1.16361	-0.000428179
	1.44277	1.05011e-05	1.44185	-0.0011	1.4455	-0.00217	1.44549	-0.00274		1.44504	-8.11522e-05	1.44505	-3.60092e-05	1.44185	-7.33556e-05	1.44185	-0.000557541		1.4423	-5.52222e-05	1.44777	-8.22263e-05	1.4464	-0.00165		1.44277	2.57718e-05	1.44277	-0.000756271	1.1718	-0.00042364
	1.45096	3.1388e-05	1.45004	-0.0012	1.45369	-0.00219	1.45368	-0.00275		1.45323	-8.00691e-05	1.45324	-4.18421e-05	1.45004	-7.69458e-05	1.45004	-0.000549846		1.45049	-2.40837e-05	1.45596	-6.16985e-05	1.45459	-0.00157		1.45096	1.94645e-05	1.45096	-0.000768182	1.17999	-0.000423114
	1.45915	2.66433e-05	1.45823	-0.0013	1.46188	-0.00227	1.46187	-0.00277		1.46142	-7.87566e-05	1.46143	-3.83027e-05	1.45823	-7.73414e-05	1.45823	-0.000501994		1.45868	-9.63142e-06	1.46415	-4.8162e-05	1.46278	-0.00156		1.45915	4.49416e-06	1.45915	-0.000773253	1.18818	-0.000428856
	1.46734	-1.32833e-05	1.46642	-0.00137	1.47007	-0.00232	1.47006	-0.00292		1.46961	-7.46551e-05	1.46962	-2.26455e-05	1.46642	-7.11393e-05	1.46642	-0.000447481		1.46687	-3.0351e-05	1.47234	-1.03952e-05	1.47097	-0.00161		1.46734	-2.28817e-05	1.46734	-0.000753336	1.19637	-0.00043947
	1.47553	-5.22201e-05	1.47461	-0.00143	1.47826	-0.00236	1.47825	-0.00234		1.4778	-7.08809e-05	1.47781	-1.39159e-06	1.47461	-6.4885e-05	1.47461	-0.000398779		1.47506	-6.98458e-05	1.48053	2.39794e-05	1.47916	-0.0017		1.47553	-5.92417e-05	1.47553	-0.000736098	1.20456	-0.000450554
	1.48372	-8.90554e-05	1.4828	-0.00125	1.48645	-0.00228	1.48644	0.000141099		1.48599	-6.77511e-05	1.486	1.00724e-05	1.4828	-5.98003e-05	1.4828	-0.000371768		1.48325	-7.84864e-05	1.48872	5.43035e-05	1.48735	-0.00179		1.48372	-8.29179e-05	1.48372	-0.000723737	1.21275	-0.000458578
	1.49191	-0.00012091	1.49099	-0.000744163	1.49464	-0.00205	1.49463	0.00293		1.49418	-6.46234e-05	1.49419	-1.39928e-05	1.49099	-5.70595e-05	1.49099	-0.000375398		1.49144	-7.84012e-05	1.49691	6.37775e-05	1.49554	-0.00186		1.49191	-9.3405e-05	1.49191	-0.000724177	1.22094	-0.000464896
	1.5001	-0.000131778	1.49918	-0.000407245	1.50283	-0.00189	1.50282	0.00481		1.50237	-6.10245e-05	1.50238	-5.96082e-05	1.49918	-5.5597e-05	1.49918	-0.000381036		1.49963	-9.07749e-05	1.5051	3.89209e-05	1.50373	-0.00185		1.5001	-0.000104409	1.5001	-0.00074373	1.22913	-0.000470109
	1.50829	-0.000109121	1.50737	-0.000289889	1.51102	-0.00183	1.511	0.00598		1.51055	-5.78062e-05	1.51057	-9.72608e-05	1.50737	-5.38624e-05	1.50737	-0.000394063		1.50782	-0.000127597	1.51329	3.76947e-06	1.51192	-0.00174		1.50829	-0.000119224	1.50829	-0.000752882	1.23732	-0.000475043
	1.51648	-7.64025e-05	1.51556	-0.000317607	1.51921	-0.00178	1.51919	0.00669		1.51874	-5.46062e-05	1.51876	-0.000116957	1.51556	-5.15677e-05	1.51556	-0.000420137		1.51601	-0.000177628	1.52148	-4.29571e-05	1.52011	-0.00159		1.51648	-0.000136934	1.51648	-0.000735284	1.24551	-0.000480073
	1.52467	-4.08273e-05	1.52375	-0.000262063	1.5274	-0.00148	1.52738	0.00681		1.52693	-5.12124e-05	1.52695	-0.000129135	1.52375	-4.89448e-05	1.52375	-0.000442046		1.5242	-0.000203937	1.52967	-0.000114542	1.5283	-0.00137		1.52467	-0.000156278	1.52467	-0.000716465	1.2537	-0.000478365
	1.53286	-1.27991e-05	1.53194	-0.000213824	1.53559	-0.000717376	1.53557	0.00633		1.53512	-4.8201e-05	1.53514	-0.0001384	1.53194	-4.7132e-05	1.53194	-0.000410036		1.53239	-0.000231338	1.53786	-0.000192334	1.53649	-0.00119		1.53286	-0.000178754	1.53286	-0.000702927	1.26189	-0.000466562
	1.54105	5.16621e-06	1.54013	-0.000174989	1.54378	0.000437105	1.54376	0.00586		1.54331	-4.56996e-05	1.54333	-0.000148507	1.54013	-5.04448e-05	1.54013	-0.000311615		1.54058	-0.000269101	1.54605	-0.000217512	1.54468	-0.00109		1.54105	-0.000201888	1.54105	-0.000698072	1.27008	-0.000459037
	1.54924	1.00262e-05	1.54832	-8.98116e-05	1.55197	0.0013	1.55195	0.00556		1.5515	-4.5932e-05	1.55152	-0.000160849	1.54832	-6.20242e-05	1.54832	-0.000215781		1.54877	-0.000320034	1.55424	-0.000208331	1.55287	-0.00108		1.54924	-0.000215279	1.54924	-0.000708978	1.27827	-0.000456806
	1.55743	4.8779e-06	1.55651	0.000101793	1.56016	0.00138	1.56014	0.00509		1.55969	-5.07582e-05	1.55971	-0.000161549	1.55651	-7.5252e-05	1.55651	-0.000130365		1.55696	-0.000354692	1.56243	-0.000198429	1.56106	-0.00113		1.55743	-0.000223099	1.55743	-0.000727578	1.28646	-0.000462124
	1.56562	-1.21373e-06	1.5647	0.000293337	1.56835	0.000982553	1.56833	0.00482		1.56788	-5.46858e-05	1.5679	-0.000136845	1.5647	-8.86795e-05	1.5647	-7.30097e-05		1.56515	-0.000371592	1.57061	-0.000183993	1.56925	-0.00117		1.56562	-0.00023745	1.56561	-0.000737756	1.29465	-0.000474729
	1.57381	6.88391e-07	1.57289	0.000408901	1.57654	0.000631378	1.57652	0.00516		1.57607	-5.41216e-05	1.57609	-0.000113165	1.57289	-9.64328e-05	1.57289	-6.50175e-05		1.57334	-0.000393873	1.5788	-0.00016514	1.57744	-0.0011		1.57381	-0.000263553	1.5738	-0.000742476	1.30284	-0.000491276
	1.582	2.38997e-06	1.58108	0.0004267	1.58473	0.000378495	1.58471	0.00552		1.58426	-5.20362e-05	1.58428	-9.91629e-05	1.58108	-9.48713e-05	1.58108	-7.90583e-05		1.58153	-0.000426871	1.58699	-0.000152943	1.58563	-0.000958467		1.582	-0.00029229	1.58199	-0.00074776	1.31103	-0.000505833
	1.59019	1.76823e-05	1.58927	0.000350575	1.59292	0.000137761	1.5929	0.00553		1.59245	-4.93387e-05	1.59247	-0.000101147	1.58927	-8.22402e-05	1.58927	-9.27006e-05		1.58972	-0.00045839	1.59518	-0.000147988	1.59382	-0.000830773		1.59019	-0.000299919	1.59018	-0.000756219	1.31922	-0.000513856
	1.59838	5.59076e-05	1.59746	0.000263617	1.60111	-9.44417e-05	1.60109	0.00531		1.60064	-4.67505e-05	1.60066	-0.000119431	1.59746	-5.96051e-05	1.59746	-0.000106194		1.59791	-0.000461885	1.60337	-0.00014609	1.60201	-0.000733095		1.59838	-0.000300574	1.59837	-0.0007699	1.32741	-0.000516712
	1.60656	8.84892e-05	1.60565	0.000180479	1.6093	-0.000296356	1.60928	0.00502		1.60883	-4.44624e-05	1.60885	-0.00013178	1.60565	-4.42928e-05	1.60565	-0.000124664		1.6061	-0.000451964	1.61156	-0.000139459	1.6102	-0.000706224		1.60656	-0.000301257	1.60656	-0.000784764	1.3356	-0.000517249
	1.61475	0.000104834	1.61384	0.0001004	1.61749	-0.000433187	1.61747	0.00441		1.61702	-4.23121e-05	1.61704	-0.000126055	1.61384	-3.52424e-05	1.61384	-0.00015507		1.61429	-0.000443063	1.61975	-0.000130448	1.61839	-0.000768599		1.61475	-0.000304318	1.61475	-0.000790697	1.34379	-0.000518718
	1.62294	0.000113717	1.62203	3.25674e-05	1.62568	-0.000532383	1.62566	0.00397		1.62521	-4.03447e-05	1.62523	-0.00010741	1.62203	-3.1268e-05	1.62203	-0.000192661		1.62248	-0.000454657	1.62794	-0.000122499	1.62658	-0.000869305		1.62294	-0.000315145	1.62294	-0.000792763	1.35198	-0.000523324
	1.63113	0.00012676	1.63022	-2.52459e-05	1.63387	-0.000634253	1.63385	0.00436		1.6334	-3.90135e-05	1.63342	-9.6537e-05	1.63022	-3.111e-05	1.63022	-0.000218258		1.63067	-0.000489156	1.63613	-0.000120794	1.63477	-0.000975045		1.63113	-0.000324641	1.63113	-0.000793845	1.36017	-0.000530098
	1.63932	0.000141438	1.63841	-0.00010114	1.64206	-0.000761574	1.64204	0.00425		1.64159	-3.85579e-05	1.64161	-9.55119e-05	1.63841	-3.2288e-05	1.63841	-0.000222492		1.63886	-0.000531151	1.64432	-0.000140793	1.64296	-0.0011		1.63932	-0.000316846	1.63932	-0.00079591	1.36836	-0.000531398
	1.64751	0.000157973	1.6466	-0.000164582	1.65025	-0.000926199	1.65023	0.00364		1.64978	-4.10782e-05	1.6498	-0.000106812	1.6466	-3.4275e-05	1.6466	-0.000224097		1.64705	-0.00055782	1.65251	-0.000183018	1.65115	-0.00124		1.64751	-0.000300043	1.64751	-0.000808164	1.37655	-0.000523454
	1.6557	0.000175436	1.65479	-0.000182225	1.65844	-0.00113	1.65842	0.00272		1.65797	-4.4357e-05	1.65799	-0.000124677	1.65479	-3.63517e-05	1.65479	-0.000224938		1.65524	-0.000588036	1.6607	-0.000210009	1.65934	-0.00139		1.6557	-0.000285416	1.6557	-0.000832438	1.38474	-0.000517078
	1.66389	0.000190778	1.66298	-0.000220056	1.66663	-0.00127	1.66661	0.00185		1.66616	-4.35074e-05	1.66618	-0.000140362	1.66298	-3.89783e-05	1.66298	-0.00023392		1.66343	-0.000608377	1.66889	-0.000228627	1.66753	-0.00143		1.66389	-0.000283135	1.66389	-0.000847142	1.39293	-0.000513504
	1.67208	0.000202972	1.67117	-0.000338942	1.67482	-0.00132	1.6748	0.0011		1.67435	-4.38129e-05	1.67437	-0.000151142	1.67117	-4.10467e-05	1.67117	-0.000263949		1.67162	-0.000598433	1.67708	-0.000242818	1.67572	-0.0013		1.67208	-0.000282394	1.67208	-0.000852096	1.40112	-0.000512396
	1.68027	0.000202152	1.67936	-0.0004892	1.68301	-0.00137	1.68299	0.000430862		1.68254	-4.57994e-05	1.68256	-0.000160015	1.67936	-3.95227e-05	1.67936	-0.000305419		1.67981	-0.000567848	1.68527	-0.000258171	1.68391	-0.00109		1.68027	-0.0002686	1.68027	-0.000852004	1.40931	-0.000510384
	1.68846	0.000177564	1.68755	-0.000606674	1.6912	-0.00146	1.69118	-7.63178e-05		1.69073	-4.9465e-05	1.69074	-0.000131667	1.68755	-3.5261e-05	1.68755	-0.000343929		1.688	-0.00053767	1.69346	-0.000278992	1.6921	-0.000901834		1.68846	-0.000243052	1.68846	-0.000855897	1.4175	-0.000508974
	1.69665	0.000145286	1.69574	-0.000708028	1.69939	-0.00154	1.69937	-0.000275888		1.69892	-5.28141e-05	1.69893	-1.51748e-05	1.69574	-2.99327e-05	1.69574	-0.000379042		1.69619	-0.000522757	1.70165	-0.000309491	1.70029	-0.000760454		1.69665	-0.00020834	1.69665	-0.000866057	1.42569	-0.000509228
	1.70484	0.000112982	1.70393	-0.00079746	1.70758	-0.00158	1.70756	-0.000293161		1.70711	-5.5016e-05	1.70712	0.00025958	1.70393	-2.45181e-05	1.70393	-0.00039629		1.70438	-0.000516653	1.70984	-0.00033586	1.70848	-0.000729219		1.70484	-0.000175157	1.70484	-0.000883972	1.43388	-0.00051169
	1.71303	7.51881e-05	1.71212	-0.000888396	1.71577	-0.00163	1.71575	-0.000331662		1.7153	-5.54549e-05	1.71531	0.000705099	1.71212	-1.95764e-05	1.71212	-0.000389571		1.71257	-0.000510011	1.71803	-0.000349559	1.71667	-0.000828298		1.71303	-0.000149382	1.71303	-0.000895765	1.44207	-0.000517674
	1.72122	3.44587e-05	1.72031	-0.000982658	1.72396	-0.0017	1.72394	-0.000448839		1.72349	-5.3762e-05	1.7235	0.00106	1.72031	-1.67935e-05	1.72031	-0.000388313		1.72076	-0.000495569	1.72622	-0.000366288	1.72486	-0.000986107		1.72122	-0.000139065	1.72122	-0.000890538	1.45026	-0.000521659
	1.72941	-5.44057e-07	1.7285	-0.00105	1.73215	-0.0018	1.73213	-0.000618401		1.73168	-5.22648e-05	1.73169	0.00124	1.7285	-2.14028e-05	1.7285	-0.000399913		1.72895	-0.000465042	1.73441	-0.000394353	1.73305	-0.00118		1.72941	-0.000139393	1.72941	-0.000881691	1.45845	-0.000518197
	1.7376	-2.22361e-05	1.73668	-0.00108	1.74033	-0.00188	1.74032	-0.000803596		1.73987	-5.27783e-05	1.73988	0.00124	1.73668	-3.12838e-05	1.73668	-0.000428051		1.73713	-0.00042965	1.7426	-0.000452882	1.74124	-0.00132		1.7376	-0.000143563	1.7376	-0.000877264	1.46663	-0.000514609
	1.74579	-3.5266e-05	1.74487	-0.00112	1.74852	-0.00185	1.74851	-0.00101		1.74806	-5.46638e-05	1.74807	0.00113	1.74487	-3.54173e-05	1.74487	-0.000457003		1.74532	-0.000397786	1.75079	-0.000545353	1.74943	-0.00136		1.74579	-0.000150338	1.74579	-0.000880071	1.47482	-0.000510983
	1.75398	-4.67259e-05	1.75306	-0.0012	1.75671	-0.00175	1.7567	-0.00129		1.75625	-5.7012e-05	1.75626	0.00103	1.75306	-3.41219e-05	1.75306	-0.000484683		1.75351	-0.000372153	1.75898	-0.000608945	1.75762	-0.00132		1.75398	-0.000162176	1.75398	-0.000889002	1.48301	-0.0005087
	1.76217	-5.75443e-05	1.76125	-0.00105	1.7649	-0.00167	1.76489	-0.00167		1.76444	-5.97871e-05	1.76445	0.000932133	1.76125	-3.34301e-05	1.76125	-0.000487697		1.7617	-0.000357059	1.76717	-0.000622452	1.7658	-0.00129		1.76217	-0.000178972	1.76217	-0.000895002	1.4912	-0.000509859
	1.77036	-6.88339e-05	1.76944	-0.000344527	1.77309	-0.00167	1.77308	-0.00208		1.77263	-6.33642e-05	1.77264	0.000838908	1.76944	-3.80043e-05	1.76944	-0.000451679		1.76989	-0.000352177	1.77536	-0.000608617	1.77399	-0.0013		1.77036	-0.000190763	1.77036	-0.000899393	1.49939	-0.000516901
	1.77855	-7.58443e-05	1.77763	0.000491187	1.78128	-0.00174	1.78127	-0.00241		1.78082	-6.81636e-05	1.78083	0.000751534	1.77763	-4.72889e-05	1.77763	-0.000419552		1.77808	-0.00035751	1.78355	-0.000589851	1.78218	-0.00137		1.77855	-0.000199633	1.77855	-0.000901216	1.50758	-0.000528934
	1.78674	-7.23898e-05	1.78582	0.00104	1.78947	-0.00182	1.78946	-0.00272		1.78901	-7.29843e-05	1.78902	0.000667962	1.78582	-5.71604e-05	1.78582	-0.000393656		1.78627	-0.000383769	1.79174	-0.000564727	1.79037	-0.00144		1.78674	-0.000204237	1.78674	-0.000900316	1.51577	-0.000536746
	1.79493	-6.60954e-05	1.79401	0.00122	1.79766	-0.00188	1.79765	-0.00303		1.7972	-7.53869e-05	1.79721	0.000591528	1.79401	-6.12346e-05	1.79401	-0.000373226		1.79446	-0.00043489	1.79993	-0.000546537	1.79856	-0.00145		1.79493	-0.000204585	1.79493	-0.000899265	1.52396	-0.000540182
	1.80312	-4.08518e-05	1.8022	0.00109	1.80585	-0.00198	1.80584	-0.00337		1.80539	-7.40147e-05	1.8054	0.000529168	1.8022	-5.85288e-05	1.8022	-0.000353597		1.80265	-0.000481277	1.80812	-0.000549311	1.80675	-0.0014		1.80312	-0.000207195	1.80312	-0.00089671	1.53215	-0.000543845
	1.81131	1.45978e-05	1.81039	0.000952443	1.81404	-0.00212	1.81403	-0.00374		1.81358	-7.06594e-05	1.81359	0.000474547	1.81039	-5.16337e-05	1.81039	-0.000338724		1.81084	-0.000476091	1.81631	-0.000566092	1.81494	-0.00132		1.81131	-0.000215892	1.81131	-0.000891694	1.54034	-0.000552228
	1.8195	7.27582e-05	1.81858	0.000812851	1.82223	-0.00231	1.82222	-0.00413		1.82177	-6.74494e-05	1.82178	0.000420368	1.81858	-4.54665e-05	1.81858	-0.000337827		1.81903	-0.000390319	1.8245	-0.000586861	1.82313	-0.00121		1.8195	-0.000242714	1.8195	-0.000891326	1.54853	-0.000563486
	1.82769	0.000123632	1.82677	0.000640808	1.83042	-0.00244	1.83041	-0.00457		1.82996	-6.45877e-05	1.82997	0.000357394	1.82677	-4.12588e-05	1.82677	-0.000364925		1.82722	-0.000295625	1.83269	-0.000618077	1.83132	-0.0011		1.82769	-0.000285899	1.82769	-0.000903424	1.55672	-0.000567064
	1.83588	0.000157005	1.83496	0.000493412	1.83861	-0.00251	1.8386	-0.00505		1.83815	-6.23446e-05	1.83816	0.000292058	1.83496	-4.07797e-05	1.83496	-0.000404862		1.83541	-0.000222243	1.84088	-0.000652236	1.83951	-0.00102		1.83588	-0.000308129	1.83588	-0.000925039	1.56491	-0.000557297
	1.84407	0.000178367	1.84315	0.000422278	1.8468	-0.00257	1.84679	-0.00548		1.84634	-6.21697e-05	1.84635	0.000276887	1.84315	-4.07403e-05	1.84315	-0.000433022		1.8436	-0.000202517	1.84907	-0.000659667	1.8477	-0.000987976		1.84407	-0.000306881	1.84407	-0.000948348	1.5731	-0.000546241
	1.85226	0.000195463	1.85134	0.000341924	1.85499	-0.00259	1.85498	-0.00582		1.85453	-6.41642e-05	1.85454	0.000346425	1.85134	-3.69059e-05	1.85134	-0.000444		1.85179	-0.000256928	1.85726	-0.000649838	1.85589	-0.00101		1.85226	-0.000286388	1.85226	-0.000959287	1.58129	-0.000529746
	1.86045	0.000205411	1.85953	0.00023079	1.86318	-0.00255	1.86317	-0.00607		1.86272	-6.61067e-05	1.86273	0.000423672	1.85953	-3.17168e-05	1.85953	-0.000444325		1.85998	-0.000313537	1.86545	-0.000637462	1.86408	-0.00103		1.86045	-0.000258158	1.86045	-0.000953729	1.58948	-0.000506136
	1.86864	0.00019206	1.86772	7.43378e-05	1.87137	-0.00248	1.87136	-0.00624		1.87091	-6.83902e-05	1.87092	0.000478242	1.86772	-2.7855e-05	1.86772	-0.000444915		1.86817	-0.000346218	1.87364	-0.000624723	1.87227	-0.00102		1.86864	-0.000236134	1.86864	-0.000946662	1.59767	-0.000484745
	1.87683	0.000168408	1.87591	-9.45552e-05	1.87956	-0.0024	1.87955	-0.00639		1.8791	-7.01304e-05	1.87911	0.000482738	1.87591	-2.61713e-05	1.87591	-0.000448424		1.87636	-0.000356619	1.88183	-0.000603989	1.88046	-0.00102		1.87683	-0.000233086	1.87683	-0.000940525	1.60586	-0.000466301
	1.88502	0.000163054	1.8841	-0.000293724	1.88775	-0.00232	1.88774	-0.00646		1.88729	-6.96503e-05	1.8873	0.000436269	1.8841	-3.00506e-05	1.8841	-0.00046017		1.88455	-0.000348148	1.89002	-0.000568398	1.88865	-0.00111		1.88502	-0.000233343	1.88502	-0.000937204	1.61405	-0.000457905
	1.89321	0.000139816	1.89229	-0.000519301	1.89594	-0.00221	1.89592	-0.00641		1.89547	-6.72295e-05	1.89549	0.000400802	1.89229	-3.92629e-05	1.89229	-0.000476641		1.89274	-0.000328547	1.89821	-0.000532328	1.89684	-0.00123		1.89321	-0.000220128	1.89321	-0.000938034	1.62224	-0.000462315
	1.9014	8.65604e-05	1.90048	-0.000705508	1.90413	-0.00205	1.90411	-0.00637		1.90366	-6.44388e-05	1.90368	0.000355734	1.90048	-5.11324e-05	1.90048	-0.000480951		1.90093	-0.000313953	1.9064	-0.000503974	1.90503	-0.00133		1.9014	-0.000206611	1.9014	-0.000940032	1.63043	-0.000466366
	1.90959	5.4865e-06	1.90867	-0.000845299	1.91232	-0.0019	1.9123	-0.00643		1.91185	-6.19839e-05	1.91187	0.000302474	1.90867	-6.53902e-05	1.90867	-0.000481381		1.90912	-0.00031919	1.91459	-0.00049834	1.91322	-0.00141		1.90959	-0.000194517	1.90959	-0.000945258	1.63862	-0.000472922
	1.91778	-5.3921e-05	1.91686	-0.000968687	1.92051	-0.00187	1.92049	-0.00644		1.92004	-6.02504e-05	1.92006	0.000242985	1.91686	-7.15081e-05	1.91686	-0.000482042		1.91731	-0.000350091	1.92278	-0.000531756	1.92141	-0.00151		1.91778	-0.000184851	1.91778	-0.000954483	1.64681	-0.000482705
	1.92597	-8.00392e-05	1.92505	-0.00101	1.9287	-0.00195	1.92868	-0.00627		1.92823	-6.13405e-05	1.92825	0.000179643	1.92505	-6.84077e-05	1.92505	-0.000482685		1.9255	-0.000410638	1.93097	-0.000564639	1.9296	-0.00164		1.92597	-0.000182135	1.92597	-0.000962716	1.655	-0.000487333
	1.93416	-8.81869e-05	1.93324	-0.000930846	1.93689	-0.00209	1.93687	-0.00609		1.93642	-6.6035e-05	1.93644	0.000116382	1.93324	-6.09797e-05	1.93324	-0.000483826		1.93369	-0.000464563	1.93916	-0.0005643	1.93779	-0.00176		1.93416	-0.000185972	1.93416	-0.000970981	1.66319	-0.000469808
	1.94235	-8.99676e-05	1.94143	-0.000895547	1.94508	-0.00222	1.94506	-0.00596		1.94461	-7.16597e-05	1.94463	6.27446e-05	1.94143	-5.14175e-05	1.94143	-0.000486977		1.94188	-0.000484059	1.94734	-0.000566289	1.94598	-0.00179		1.94235	-0.000175966	1.94234	-0.000982185	1.67138	-0.000437388
	1.95054	-9.55049e-05	1.94962	-0.000922583	1.95327	-0.0023	1.95325	-0.00588		1.9528	-7.63167e-05	1.95282	2.54923e-05	1.94962	-4.2851e-05	1.94962	-0.000484737		1.95007	-0.000490388	1.95553	-0.000605226	1.95417	-0.00179		1.95054	-0.000142334	1.95053	-0.000993854	1.67957	-0.000405632
	1.95873	-0.000107289	1.95781	-0.00102	1.96146	-0.00228	1.96144	-0.00582		1.96099	-7.85297e-05	1.96101	-7.88573e-06	1.95781	-3.54749e-05	1.95781	-0.000474052		1.95826	-0.000489233	1.96372	-0.000666791	1.96236	-0.00173		1.95873	-0.000104994	1.95872	-0.001	1.68776	-0.000378162
	1.96692	-0.000148379	1.966	-0.00112	1.96965	-0.00219	1.96963	-0.00593		1.96918	-8.07944e-05	1.9692	-4.10891e-05	1.966	-2.85375e-05	1.966	-0.000469385		1.96645	-0.000488509	1.97191	-0.000730212	1.97055	-0.00159		1.96692	-6.83944e-05	1.96691	-0.00101	1.69595	-0.000358092
	1.97511	-0.000228877	1.97419	-0.00116	1.97784	-0.0021	1.97782	-0.00627		1.97737	-8.38615e-05	1.97739	-7.85418e-05	1.97419	-2.02306e-05	1.97419	-0.000469051		1.97464	-0.000490027	1.9801	-0.000808244	1.97874	-0.00147		1.97511	-3.18246e-05	1.9751	-0.00102	1.70414	-0.0003465
	1.9833	-0.000285533	1.98238	-0.00119	1.98603	-0.00204	1.98601	-0.00658		1.98556	-8.90183e-05	1.98558	-0.000113622	1.98238	-1.27073e-05	1.98238	-0.000468705		1.98283	-0.000486093	1.98829	-0.000880488	1.98693	-0.00138		1.9833	2.00719e-06	1.98329	-0.00101	1.71233	-0.000345427
	1.99148	-0.000293728	1.99057	-0.00119	1.99422	-0.00203	1.9942	-0.00686		1.99375	-9.49823e-05	1.99377	-0.000133228	1.99057	-9.28377e-06	1.99057	-0.000465703		1.99102	-0.000472438	1.99648	-0.000904745	1.99512	-0.00134		1.99148	2.69901e-05	1.99148	-0.000990715	1.72052	-0.000353449
	1.99967	-0.000293813	1.99876	-0.00118	2.00241	-0.00207	2.00239	-0.00713		2.00194	-9.82704e-05	2.00196	-0.000133693	1.99876	-1.24094e-05	1.99876	-0.000460153		1.99921	-0.000470303	2.00467	-0.000928545	2.00331	-0.00132		1.99967	4.09839e-05	1.99967	-0.000966022	1.72871	-0.000369432
	2.00786	-0.000291613	2.00695	-0.00117	2.0106	-0.00209	2.01058	-0.00724		2.01013	-9.82864e-05	2.01015	-0.000115824	2.00695	-2.08335e-05	2.00695	-0.000458386		2.0074	-0.000474234	2.01286	-0.000958919	2.0115	-0.00124		2.00786	4.41947e-05	2.00786	-0.000941848	1.7369	-0.000391683
	2.01605	-0.000290152	2.01514	-0.00115	2.01879	-0.00203	2.01877	-0.00684		2.01832	-9.74815e-05	2.01834	-8.95381e-05	2.01514	-2.65936e-05	2.01514	-0.000472481		2.01559	-0.000479797	2.02105	-0.000979063	2.01969	-0.00117		2.01605	4.39971e-05	2.01605	-0.000909466	1.74509	-0.000407878
	2.02424	-0.00029717	2.02333	-0.00114	2.02698	-0.00197	2.02696	-0.00608		2.02651	-9.6492e-05	2.02653	-7.11863e-05	2.02333	-3.16777e-05	2.02333	-0.000495868		2.02378	-0.000492922	2.02924	-0.000965275	2.02788	-0.00113		2.02424	3.64632e-05	2.02424	-0.000868284	1.75328	-0.000410176
	2.03243	-0.000329348	2.03152	-0.00115	2.03517	-0.00197	2.03515	-0.00543		2.0347	-9.54509e-05	2.03472	-7.52558e-05	2.03152	-3.49754e-05	2.03152	-0.000515086		2.03197	-0.000513309	2.03743	-0.000929645	2.03607	-0.00113		2.03243	2.09911e-05	2.03243	-0.000840474	1.76147	-0.000410913
	2.04062	-0.000378264	2.03971	-0.00118	2.04336	-0.002	2.04334	-0.00495		2.04289	-9.30092e-05	2.04291	-0.00010655	2.03971	-3.3339e-05	2.03971	-0.00052712		2.04016	-0.000547585	2.04562	-0.000892012	2.04426	-0.0012		2.04062	1.42405e-05	2.04062	-0.000829628	1.76966	-0.000412881
	2.04881	-0.000419953	2.0479	-0.00119	2.05155	-0.00204	2.05153	-0.00449		2.05108	-8.83637e-05	2.0511	-0.00012271	2.0479	-2.69922e-05	2.0479	-0.000533901		2.04835	-0.000594853	2.05381	-0.000866623	2.05245	-0.00134		2.04881	2.49064e-05	2.04881	-0.000834059	1.77785	-0.000415707
	2.057	-0.000457693	2.05609	-0.00113	2.05974	-0.00207	2.05972	-0.00388		2.05927	-8.41489e-05	2.05929	-0.000116755	2.05609	-2.05794e-05	2.05609	-0.000534314		2.05654	-0.000622847	2.062	-0.00085915	2.06064	-0.00152		2.057	4.36424e-05	2.057	-0.000835839	1.78604	-0.000418844
	2.06519	-0.000495253	2.06428	-0.00107	2.06793	-0.00206	2.06791	-0.00354		2.06746	-8.08538e-05	2.06747	-0.000109289	2.06428	-1.56484e-05	2.06428	-0.000536535		2.06473	-0.00062341	2.07019	-0.000873144	2.06883	-0.00165		2.06519	6.03454e-05	2.06519	-0.000828559	1.79423	-0.000428715
	2.07338	-0.000528276	2.07247	-0.00102	2.07612	-0.00197	2.0761	-0.00339		2.07565	-7.90803e-05	2.07566	-0.000106163	2.07247	-1.66799e-05	2.07247	-0.000539819		2.07292	-0.000622412	2.07838	-0.000892854	2.07702	-0.00176		2.07338	6.4846e-05	2.07338	-0.00081669	1.80242	-0.000447699
	2.08157	-0.000552842	2.08066	-0.000982204	2.08431	-0.00188	2.08429	-0.00333		2.08384	-7.88544e-05	2.08385	-0.000110683	2.08066	-2.63334e-05	2.08066	-0.000543196		2.08111	-0.000625955	2.08657	-0.000885966	2.08521	-0.00186		2.08157	2.98861e-05	2.08157	-0.000806812	1.81061	-0.000459705
[truncated: 1,577 more rows]

## Sheet: Supplementary Figure 4
	DLS plots of the colloidal micelles and microgels formed when SOS(69-156-69) polymer solutions near the overlap concentration are injected into water.
[truncated: 215 more rows]

## Sheet: Supplementary Figure 6
Figure 2f	viscosity data of different triblock copolymers in the work
[truncated: 13 more rows]

[truncated: 3 more sheets: Supplementary Figure 8, Supplementary Figure 10, Supplementary Figure 13]
